# Supplementary material for: catena-Poly[[[aqua­copper(II)]-bis­[μ-N,N′-bis­(pyridin-4-yl)isophthalamide]-[aqua­copper(II)]-di-μ-sulfato] dimethyl­formamide disolvate]
Source: Acta Crystallogr Sect E Struct Rep Online. 2013 Feb 16;69(Pt 3):m150–1. doi: 10.1107/S1600536813003413 (PMC3588534; doi:10.1107/S1600536813003413)
Supplement: Supplementary file 1 [file e-69-0m150-sup1.cif]

##############################################################################
#                                                                            #
# This CIF contains the data in a paper accepted for publication in          #
# Acta Crystallographica Section E. It conforms to the requirements of       #
# Notes for Authors for Acta Crystallographica Section E, and has been       #
# peer reviewed under the auspices of the IUCr Commission on Journals.       #
#                                                                            #
# Full details of the Crystallographic Information File format               #
# are given in the paper "The Crystallographic Information File (CIF):       #
# a New Standard Archive File for Crystallography" by S. R. Hall, F. H.      #
# Allen and I. D. Brown [Acta Cryst. (1991), A47, 655-685].                  #
#                                                                            #
# The current version of the core CIF dictionary is obtainable from          #
# ftp://ftp.iucr.org/pub/cif_core.dic.                                       #
#                                                                            #
# Software is freely available for graphical display of the structure(s)     #
# in this CIF. For information consult the CIF software page                 #
# http://www.iucr.org/resources/cif/software.                                #
#                                                                            #
# This file may be used for bona fide research purposes within the           #
# scientific community so long as proper attribution is given to the journal # 
# article from which it was obtained.                                        #
#                                                                            #
##############################################################################
data_I
_audit_creation_method     SHELXL-97
_chemical_name_systematic
;\
<i>catena</i>-Poly[[[aquacopper(II)]-bis[\m-<i>N</i>,<i>N</i>'-bis(pyridin-\
4-yl)isophthalamide]-[aquacopper(II)]-di-\m-sulfato] dimethylformamide
disolvate]
;
_chemical_name_common     ?
_chemical_formula_moiety     'C18 H16 Cu N4 O7 S, C3 H7 N O'
_chemical_formula_sum     'C21 H23 Cu N5 O8 S'
_chemical_formula_iupac     '[Cu (S O4) (C18 H14 N4 O2) (H2 O)], C3 H7 N O'
_chemical_formula_weight     569.06
_chemical_melting_point     ?
_symmetry_cell_setting     triclinic
_symmetry_space_group_name_H-M     'P -1'
_symmetry_space_group_name_Hall     '-P 1'
loop_
    _symmetry_equiv_pos_as_xyz
    'x, y, z'
    '-x, -y, -z'
_cell_length_a     10.389(2)
_cell_length_b     11.0920(10)
_cell_length_c     12.105(2)
_cell_angle_alpha     63.47(3)
_cell_angle_beta     79.75(2)
_cell_angle_gamma     71.08(3)
_cell_volume     1179.8(4)
_cell_formula_units_Z     2
_cell_measurement_reflns_used     2540
_cell_measurement_theta_min     1.29
_cell_measurement_theta_max     25.48
_cell_measurement_temperature     293(2)
_exptl_crystal_description     'Prism'
_exptl_crystal_colour     'blue'
_exptl_crystal_size_max     0.28
_exptl_crystal_size_mid     0.24
_exptl_crystal_size_min     0.20
_exptl_crystal_density_diffrn     1.602
_exptl_crystal_density_meas     ?
_exptl_crystal_density_method     'not measured'
_exptl_crystal_F_000     586
_exptl_absorpt_coefficient_mu     1.072
_exptl_absorpt_correction_type     multi-scan
_exptl_absorpt_process_details     '(SADABS; Sheldrick, 1996)'
_exptl_absorpt_correction_T_min     0.7533
_exptl_absorpt_correction_T_max     0.8141
_exptl_special_details     ?
_diffrn_ambient_temperature     293(2)
_diffrn_radiation_type     MoK\a
_diffrn_radiation_wavelength     0.71073
_diffrn_radiation_source     'fine-focus sealed tube'
_diffrn_radiation_monochromator     graphite
_diffrn_measurement_device_type     'Rigaku Saturn 724'
_diffrn_measurement_method     '\w scans'
_diffrn_detector_area_resol_mean     28.5714
_diffrn_reflns_number     14785
_diffrn_reflns_av_R_equivalents     0.0390
_diffrn_reflns_av_sigmaI/netI     0.0531
_diffrn_reflns_theta_min     2.51
_diffrn_reflns_theta_max     27.88
_diffrn_reflns_theta_full     27.88
_diffrn_measured_fraction_theta_max     0.994
_diffrn_measured_fraction_theta_full     0.994
_diffrn_reflns_limit_h_min     -13
_diffrn_reflns_limit_h_max     13
_diffrn_reflns_limit_k_min     -14
_diffrn_reflns_limit_k_max     14
_diffrn_reflns_limit_l_min     -15
_diffrn_reflns_limit_l_max     15
_diffrn_standards_number     ?
_diffrn_standards_interval_count     ?
_diffrn_standards_interval_time     ?
_diffrn_standards_decay_%     ?
_refine_special_details
;
Refinement of <i>F</i>^2^ against ALL reflections. The weighted <i>R</i>-factor
<i>wR</i> and goodness of fit <i>S</i> are based on <i>F</i>^2^, conventional
<i>R</i>-factors <i>R</i> are based on <i>F</i>, with <i>F</i> set to zero for
negative <i>F</i>^2^. The threshold expression of <i>F</i>^2^ >
\s(<i>F</i>^2^) is used only for calculating <i>R</i>-factors(gt) <i>etc</i>.
and is not relevant to the choice of reflections for refinement.
<i>R</i>-factors based on <i>F</i>^2^ are statistically about twice as large
as those based on <i>F</i>, and <i>R</i>- factors based on ALL data will be
even larger.
;
_reflns_number_total     5581
_reflns_number_gt     4622
_reflns_threshold_expression     I>2sigma(I)
_refine_ls_structure_factor_coef     Fsqd
_refine_ls_matrix_type     full
_refine_ls_R_factor_all     0.0643
_refine_ls_R_factor_gt     0.0517
_refine_ls_wR_factor_gt     0.1153
_refine_ls_wR_factor_ref     0.1237
_refine_ls_goodness_of_fit_ref     1.070
_refine_ls_restrained_S_all     1.070
_refine_ls_number_reflns     5581
_refine_ls_number_parameters     339
_refine_ls_number_restraints     4
_refine_ls_hydrogen_treatment     mixed
_refine_ls_weighting_scheme     calc
_refine_ls_weighting_details
         'calc w=1/[\s^2^(Fo^2^)+(0.0562P)^2^+0.3078P] where P=(Fo^2^+2Fc^2^)/3'
_atom_sites_solution_hydrogens     geom
_atom_sites_solution_primary     direct
_atom_sites_solution_secondary     difmap
_refine_ls_shift/su_max     0.001
_refine_ls_shift/su_mean     0.000
_refine_diff_density_max     0.442
_refine_diff_density_min     -0.483
_refine_ls_extinction_method     none
_refine_ls_extinction_coef     ?
loop_
    _atom_type_symbol
    _atom_type_description
    _atom_type_scat_dispersion_real
    _atom_type_scat_dispersion_imag
    _atom_type_scat_source
    'O' 'O' 0.0106 0.0060
                         'International Tables Vol C Tables 4.2.6.8 and 6.1.1.4'
    'S' 'S' 0.1246 0.1234
                         'International Tables Vol C Tables 4.2.6.8 and 6.1.1.4'
    'Cu' 'Cu' 0.3201 1.2651
                         'International Tables Vol C Tables 4.2.6.8 and 6.1.1.4'
    'N' 'N' 0.0061 0.0033
                         'International Tables Vol C Tables 4.2.6.8 and 6.1.1.4'
    'C' 'C' 0.0033 0.0016
                         'International Tables Vol C Tables 4.2.6.8 and 6.1.1.4'
    'H' 'H' 0.0000 0.0000
                         'International Tables Vol C Tables 4.2.6.8 and 6.1.1.4'
_computing_data_collection     'CrystalClear (Rigaku/MSC, 2006)'
_computing_cell_refinement     'CrystalClear (Rigaku/MSC, 2006)'
_computing_data_reduction     'CrystalClear (Rigaku/MSC, 2006)'
_computing_structure_solution     'SHELXS97 (Sheldrick, 2008)'
_computing_structure_refinement     'SHELXL97 (Sheldrick, 2008)'
_computing_molecular_graphics     'SHELXTL (Sheldrick, 2008)'
_computing_publication_material     'publCIF (Westrip, 2010)'
loop_
    _atom_site_type_symbol
    _atom_site_label
    _atom_site_fract_x
    _atom_site_fract_y
    _atom_site_fract_z
    _atom_site_U_iso_or_equiv
    _atom_site_adp_type
    _atom_site_calc_flag
    _atom_site_refinement_flags
    _atom_site_occupancy
    _atom_site_symmetry_multiplicity
    _atom_site_disorder_assembly
    _atom_site_disorder_group
    Cu Cu1 0.38105(3) 1.33009(3) 0.12726(3) 0.02904(12) Uani d . 1 1 . .
    N N1 0.3870(2) 1.1263(2) 0.2105(2) 0.0306(5) Uani d . 1 1 . .
    N N2 -0.2404(2) 0.6278(2) -0.0103(2) 0.0318(5) Uani d . 1 1 . .
    N N3 0.3422(3) 0.7212(3) 0.3637(2) 0.0346(6) Uani d D 1 1 . .
    H H3A 0.353(3) 0.686(3) 0.311(2) 0.041 Uiso d D 1 1 . .
    N N4 0.0555(3) 0.5102(3) 0.2416(2) 0.0390(6) Uani d D 1 1 . .
    H H4A 0.111(3) 0.562(3) 0.214(3) 0.047 Uiso d D 1 1 . .
    N N5 0.0872(3) 0.9732(3) 0.7526(3) 0.0567(8) Uani d . 1 1 . .
    O O1 0.3441(3) 1.5323(2) 0.0619(2) 0.0509(6) Uani d . 1 1 . .
    O O2 0.4349(2) 1.5789(2) 0.20428(18) 0.0343(5) Uani d . 1 1 . .
    O O3 0.2229(2) 1.7265(2) 0.1090(2) 0.0485(6) Uani d . 1 1 . .
    O O4 0.4322(2) 1.7294(2) -0.01280(18) 0.0394(5) Uani d . 1 1 . .
    O O5 0.4686(2) 1.3056(2) 0.2695(2) 0.0360(5) Uani d D 1 1 . .
    H H5A 0.5446(18) 1.251(3) 0.284(3) 0.054 Uiso d D 1 1 . .
    H H5B 0.474(4) 1.3836(18) 0.251(3) 0.054 Uiso d D 1 1 . .
    O O6 0.3448(3) 0.6518(2) 0.57191(19) 0.0510(6) Uani d . 1 1 . .
    O O7 0.0307(3) 0.2996(3) 0.3841(3) 0.0766(10) Uani d . 1 1 . .
    O O8 0.2884(3) 0.8735(3) 0.6849(3) 0.0816(10) Uani d . 1 1 . .
    C C1 0.4035(3) 1.0521(3) 0.1435(3) 0.0350(7) Uani d . 1 1 . .
    H H1 0.4239 1.0942 0.0593 0.042 Uiso calc R 1 1 . .
    C C2 0.3919(3) 0.9193(3) 0.1921(3) 0.0350(7) Uani d . 1 1 . .
    H H2 0.4033 0.8731 0.1416 0.042 Uiso calc R 1 1 . .
    C C3 0.3626(3) 0.8524(3) 0.3190(3) 0.0301(6) Uani d . 1 1 . .
    C C4 0.3509(3) 0.9258(3) 0.3902(3) 0.0343(6) Uani d . 1 1 . .
    H H4 0.3347 0.8849 0.4753 0.041 Uiso calc R 1 1 . .
    C C5 0.3638(3) 1.0592(3) 0.3320(3) 0.0342(6) Uani d . 1 1 . .
    H H5 0.3559 1.1069 0.3805 0.041 Uiso calc R 1 1 . .
    C C6 0.3258(3) 0.6324(3) 0.4860(3) 0.0332(6) Uani d . 1 1 . .
    C C7 0.2840(3) 0.5079(3) 0.5039(3) 0.0308(6) Uani d . 1 1 . .
    C C8 0.3220(3) 0.3856(3) 0.6112(3) 0.0357(7) Uani d . 1 1 . .
    H H8 0.3719 0.3824 0.6696 0.043 Uiso calc R 1 1 . .
    C C9 0.2842(4) 0.2693(3) 0.6295(3) 0.0475(8) Uani d . 1 1 . .
    H H9 0.3099 0.1869 0.7003 0.057 Uiso calc R 1 1 . .
    C C10 0.2090(3) 0.2740(3) 0.5440(3) 0.0440(8) Uani d . 1 1 . .
    H H10 0.1854 0.1944 0.5572 0.053 Uiso calc R 1 1 . .
    C C11 0.1680(3) 0.3970(3) 0.4378(3) 0.0341(6) Uani d . 1 1 . .
    C C12 0.2061(3) 0.5133(3) 0.4189(3) 0.0313(6) Uani d . 1 1 . .
    H H12 0.1793 0.5960 0.3485 0.038 Uiso calc R 1 1 . .
    C C13 0.0795(3) 0.3964(3) 0.3530(3) 0.0409(7) Uani d . 1 1 . .
    C C14 -0.0426(3) 0.5437(3) 0.1590(3) 0.0340(6) Uani d . 1 1 . .
    C C15 -0.0365(3) 0.6471(3) 0.0409(3) 0.0376(7) Uani d . 1 1 . .
    H H15 0.0330 0.6907 0.0166 0.045 Uiso calc R 1 1 . .
    C C16 -0.1348(3) 0.6846(3) -0.0406(3) 0.0382(7) Uani d . 1 1 . .
    H H16 -0.1282 0.7524 -0.1204 0.046 Uiso calc R 1 1 . .
    C C17 -0.2423(3) 0.5272(3) 0.1045(3) 0.0369(7) Uani d . 1 1 . .
    H H17 -0.3129 0.4853 0.1275 0.044 Uiso calc R 1 1 . .
    C C18 -0.1476(3) 0.4817(3) 0.1902(3) 0.0370(7) Uani d . 1 1 . .
    H H18 -0.1538 0.4104 0.2682 0.044 Uiso calc R 1 1 . .
    C C19 0.2186(4) 0.9110(4) 0.7613(3) 0.0545(9) Uani d . 1 1 . .
    H H19 0.2605 0.8947 0.8304 0.065 Uiso calc R 1 1 . .
    C C20 0.0111(6) 1.0277(7) 0.8395(5) 0.117(2) Uani d . 1 1 . .
    H H20A 0.0717 1.0157 0.8972 0.175 Uiso calc R 1 1 . .
    H H20B -0.0559 0.9783 0.8832 0.175 Uiso calc R 1 1 . .
    H H20C -0.0336 1.1257 0.7962 0.175 Uiso calc R 1 1 . .
    C C21 0.0159(4) 0.9925(5) 0.6498(4) 0.0822(14) Uani d . 1 1 . .
    H H21A 0.0778 0.9484 0.6009 0.123 Uiso calc R 1 1 . .
    H H21B -0.0188 1.0909 0.5994 0.123 Uiso calc R 1 1 . .
    H H21C -0.0583 0.9509 0.6814 0.123 Uiso calc R 1 1 . .
    S S1 0.35897(7) 1.64365(7) 0.09048(6) 0.02617(16) Uani d . 1 1 . .
loop_
    _atom_site_aniso_label
    _atom_site_aniso_U_11
    _atom_site_aniso_U_22
    _atom_site_aniso_U_33
    _atom_site_aniso_U_12
    _atom_site_aniso_U_13
    _atom_site_aniso_U_23
    Cu1 0.0327(2) 0.0243(2) 0.0321(2) -0.01067(15) -0.00462(14) -0.01040(15)
    N1 0.0385(13) 0.0254(12) 0.0305(12) -0.0126(10) -0.0007(10) -0.0117(10)
    N2 0.0321(12) 0.0323(13) 0.0355(13) -0.0133(10) -0.0032(10) -0.0142(11)
    N3 0.0520(16) 0.0320(13) 0.0266(12) -0.0217(12) 0.0028(11) -0.0129(11)
    N4 0.0379(14) 0.0442(16) 0.0385(14) -0.0215(12) -0.0046(11) -0.0124(12)
    N5 0.0508(18) 0.0533(19) 0.0501(18) -0.0023(15) 0.0016(14) -0.0175(15)
    O1 0.0801(18) 0.0271(11) 0.0528(14) -0.0155(11) -0.0306(13) -0.0125(10)
    O2 0.0414(12) 0.0321(11) 0.0329(11) -0.0089(9) -0.0065(9) -0.0155(9)
    O3 0.0326(12) 0.0469(14) 0.0551(14) 0.0003(10) 0.0030(10) -0.0214(12)
    O4 0.0353(11) 0.0422(12) 0.0366(11) -0.0174(10) 0.0062(9) -0.0111(10)
    O5 0.0409(12) 0.0268(11) 0.0405(12) -0.0070(9) -0.0109(10) -0.0126(10)
    O6 0.0858(19) 0.0503(14) 0.0287(11) -0.0387(13) -0.0043(11) -0.0123(10)
    O7 0.101(2) 0.0432(15) 0.088(2) -0.0383(15) -0.0528(18) 0.0010(14)
    O8 0.0632(18) 0.101(2) 0.0707(19) 0.0272(17) -0.0212(15) -0.0551(19)
    C1 0.0449(17) 0.0358(16) 0.0266(14) -0.0145(14) 0.0023(12) -0.0142(13)
    C2 0.0505(18) 0.0317(15) 0.0296(14) -0.0172(14) 0.0029(13) -0.0163(13)
    C3 0.0349(15) 0.0281(14) 0.0304(14) -0.0122(12) -0.0009(12) -0.0126(12)
    C4 0.0474(18) 0.0330(16) 0.0280(14) -0.0186(14) 0.0027(12) -0.0137(12)
    C5 0.0434(17) 0.0301(15) 0.0346(15) -0.0144(13) 0.0007(13) -0.0164(13)
    C6 0.0380(16) 0.0323(15) 0.0303(14) -0.0159(13) -0.0002(12) -0.0103(12)
    C7 0.0335(15) 0.0302(15) 0.0295(14) -0.0116(12) 0.0003(11) -0.0118(12)
    C8 0.0388(16) 0.0371(16) 0.0306(15) -0.0140(13) -0.0059(12) -0.0098(13)
    C9 0.056(2) 0.0301(17) 0.0439(18) -0.0130(15) -0.0169(16) 0.0015(14)
    C10 0.0509(19) 0.0300(16) 0.0484(19) -0.0170(14) -0.0113(15) -0.0068(14)
    C11 0.0344(15) 0.0295(15) 0.0387(16) -0.0122(12) -0.0035(12) -0.0114(13)
    C12 0.0357(15) 0.0287(15) 0.0284(14) -0.0120(12) -0.0021(12) -0.0085(12)
    C13 0.0429(18) 0.0350(17) 0.0471(18) -0.0144(14) -0.0104(14) -0.0135(15)
    C14 0.0342(15) 0.0360(16) 0.0387(16) -0.0099(13) -0.0029(12) -0.0209(14)
    C15 0.0337(15) 0.0378(17) 0.0423(17) -0.0183(13) -0.0019(13) -0.0118(14)
    C16 0.0402(17) 0.0351(17) 0.0388(16) -0.0169(14) -0.0043(13) -0.0095(13)
    C17 0.0352(16) 0.0431(18) 0.0370(16) -0.0168(14) -0.0009(13) -0.0168(14)
    C18 0.0359(16) 0.0463(18) 0.0323(15) -0.0185(14) 0.0009(12) -0.0153(14)
    C19 0.055(2) 0.053(2) 0.044(2) 0.0042(18) -0.0135(17) -0.0192(18)
    C20 0.101(4) 0.128(5) 0.106(4) -0.004(4) 0.036(4) -0.069(4)
    C21 0.054(3) 0.087(3) 0.094(4) -0.019(2) -0.022(2) -0.021(3)
    S1 0.0283(3) 0.0230(3) 0.0297(3) -0.0089(3) -0.0005(3) -0.0122(3)
_geom_special_details
;
All e.s.d.'s (except the e.s.d. in the dihedral angle between two l.s. planes)
are estimated using the full covariance matrix. The cell e.s.d.'s are taken
into account individually in the estimation of e.s.d.'s in distances, angles
and torsion angles; correlations between e.s.d.'s in cell parameters are only
used when they are defined by crystal symmetry. An approximate (isotropic)
treatment of cell e.s.d.'s is used for estimating e.s.d.'s involving l.s.
planes.
;
loop_
    _geom_bond_atom_site_label_1
    _geom_bond_atom_site_label_2
    _geom_bond_site_symmetry_2
    _geom_bond_distance
    _geom_bond_publ_flag
    Cu1 O1 . 1.942(2) ?
    Cu1 O5 . 1.961(2) ?
    Cu1 N1 . 2.007(2) ?
    Cu1 N2 2_575 2.015(2) ?
    Cu1 O4 2_685 2.269(2) ?
    N1 C5 . 1.337(3) ?
    N1 C1 . 1.349(3) ?
    N2 C17 . 1.340(4) ?
    N2 C16 . 1.354(4) ?
    N2 Cu1 2_575 2.015(2) ?
    N3 C6 . 1.381(3) ?
    N3 C3 . 1.382(3) ?
    N3 H3A . 0.86(3) ?
    N4 C13 . 1.367(4) ?
    N4 C14 . 1.401(4) ?
    N4 H4A . 0.87(3) ?
    N5 C19 . 1.314(5) ?
    N5 C20 . 1.435(5) ?
    N5 C21 . 1.460(5) ?
    O1 S1 . 1.481(2) ?
    O2 S1 . 1.473(2) ?
    O3 S1 . 1.457(2) ?
    O4 S1 . 1.454(2) ?
    O4 Cu1 2_685 2.269(2) ?
    O5 H5A . 0.82(3) ?
    O5 H5B . 0.81(3) ?
    O6 C6 . 1.211(3) ?
    O7 C13 . 1.215(4) ?
    O8 C19 . 1.209(4) ?
    C1 C2 . 1.359(4) ?
    C1 H1 . 0.9300 ?
    C2 C3 . 1.401(4) ?
    C2 H2 . 0.9300 ?
    C3 C4 . 1.395(4) ?
    C4 C5 . 1.367(4) ?
    C4 H4 . 0.9300 ?
    C5 H5 . 0.9300 ?
    C6 C7 . 1.494(4) ?
    C7 C12 . 1.389(4) ?
    C7 C8 . 1.394(4) ?
    C8 C9 . 1.382(4) ?
    C8 H8 . 0.9300 ?
    C9 C10 . 1.377(4) ?
    C9 H9 . 0.9300 ?
    C10 C11 . 1.396(4) ?
    C10 H10 . 0.9300 ?
    C11 C12 . 1.382(4) ?
    C11 C13 . 1.497(4) ?
    C12 H12 . 0.9300 ?
    C14 C15 . 1.383(4) ?
    C14 C18 . 1.384(4) ?
    C15 C16 . 1.380(4) ?
    C15 H15 . 0.9300 ?
    C16 H16 . 0.9300 ?
    C17 C18 . 1.369(4) ?
    C17 H17 . 0.9300 ?
    C18 H18 . 0.9300 ?
    C19 H19 . 0.9300 ?
    C20 H20A . 0.9600 ?
    C20 H20B . 0.9600 ?
    C20 H20C . 0.9600 ?
    C21 H21A . 0.9600 ?
    C21 H21B . 0.9600 ?
    C21 H21C . 0.9600 ?
loop_
    _geom_angle_atom_site_label_1
    _geom_angle_atom_site_label_2
    _geom_angle_atom_site_label_3
    _geom_angle_site_symmetry_1
    _geom_angle_site_symmetry_3
    _geom_angle
    _geom_angle_publ_flag
    O1 Cu1 O5 . . 90.75(9) ?
    O1 Cu1 N1 . . 169.85(10) ?
    O5 Cu1 N1 . . 89.23(10) ?
    O1 Cu1 N2 . 2_575 85.21(10) ?
    O5 Cu1 N2 . 2_575 162.72(10) ?
    N1 Cu1 N2 . 2_575 91.82(10) ?
    O1 Cu1 O4 . 2_685 102.68(10) ?
    O5 Cu1 O4 . 2_685 100.05(9) ?
    N1 Cu1 O4 . 2_685 87.31(9) ?
    N2 Cu1 O4 2_575 2_685 97.23(9) ?
    C5 N1 C1 . . 116.0(2) ?
    C5 N1 Cu1 . . 123.07(19) ?
    C1 N1 Cu1 . . 120.74(19) ?
    C17 N2 C16 . . 115.7(3) ?
    C17 N2 Cu1 . 2_575 118.66(19) ?
    C16 N2 Cu1 . 2_575 125.3(2) ?
    C6 N3 C3 . . 126.9(2) ?
    C6 N3 H3A . . 116(2) ?
    C3 N3 H3A . . 116(2) ?
    C13 N4 C14 . . 126.0(3) ?
    C13 N4 H4A . . 119(2) ?
    C14 N4 H4A . . 115(2) ?
    C19 N5 C20 . . 121.9(4) ?
    C19 N5 C21 . . 119.8(3) ?
    C20 N5 C21 . . 118.3(4) ?
    S1 O1 Cu1 . . 141.81(14) ?
    S1 O4 Cu1 . 2_685 131.29(13) ?
    Cu1 O5 H5A . . 116(3) ?
    Cu1 O5 H5B . . 103(3) ?
    H5A O5 H5B . . 108(4) ?
    N1 C1 C2 . . 123.8(3) ?
    N1 C1 H1 . . 118.1 ?
    C2 C1 H1 . . 118.1 ?
    C1 C2 C3 . . 119.5(3) ?
    C1 C2 H2 . . 120.3 ?
    C3 C2 H2 . . 120.3 ?
    N3 C3 C4 . . 124.7(3) ?
    N3 C3 C2 . . 117.8(2) ?
    C4 C3 C2 . . 117.4(3) ?
    C5 C4 C3 . . 118.4(3) ?
    C5 C4 H4 . . 120.8 ?
    C3 C4 H4 . . 120.8 ?
    N1 C5 C4 . . 124.9(3) ?
    N1 C5 H5 . . 117.5 ?
    C4 C5 H5 . . 117.5 ?
    O6 C6 N3 . . 123.6(3) ?
    O6 C6 C7 . . 122.4(3) ?
    N3 C6 C7 . . 114.1(2) ?
    C12 C7 C8 . . 120.2(3) ?
    C12 C7 C6 . . 121.7(3) ?
    C8 C7 C6 . . 118.1(3) ?
    C9 C8 C7 . . 119.0(3) ?
    C9 C8 H8 . . 120.5 ?
    C7 C8 H8 . . 120.5 ?
    C10 C9 C8 . . 120.8(3) ?
    C10 C9 H9 . . 119.6 ?
    C8 C9 H9 . . 119.6 ?
    C9 C10 C11 . . 120.6(3) ?
    C9 C10 H10 . . 119.7 ?
    C11 C10 H10 . . 119.7 ?
    C12 C11 C10 . . 118.8(3) ?
    C12 C11 C13 . . 123.7(3) ?
    C10 C11 C13 . . 117.5(3) ?
    C11 C12 C7 . . 120.6(3) ?
    C11 C12 H12 . . 119.7 ?
    C7 C12 H12 . . 119.7 ?
    O7 C13 N4 . . 122.5(3) ?
    O7 C13 C11 . . 120.7(3) ?
    N4 C13 C11 . . 116.7(3) ?
    C15 C14 C18 . . 118.2(3) ?
    C15 C14 N4 . . 118.3(3) ?
    C18 C14 N4 . . 123.5(3) ?
    C16 C15 C14 . . 119.1(3) ?
    C16 C15 H15 . . 120.4 ?
    C14 C15 H15 . . 120.4 ?
    N2 C16 C15 . . 123.4(3) ?
    N2 C16 H16 . . 118.3 ?
    C15 C16 H16 . . 118.3 ?
    N2 C17 C18 . . 124.6(3) ?
    N2 C17 H17 . . 117.7 ?
    C18 C17 H17 . . 117.7 ?
    C17 C18 C14 . . 118.8(3) ?
    C17 C18 H18 . . 120.6 ?
    C14 C18 H18 . . 120.6 ?
    O8 C19 N5 . . 123.9(4) ?
    O8 C19 H19 . . 118.0 ?
    N5 C19 H19 . . 118.0 ?
    N5 C20 H20A . . 109.5 ?
    N5 C20 H20B . . 109.5 ?
    H20A C20 H20B . . 109.5 ?
    N5 C20 H20C . . 109.5 ?
    H20A C20 H20C . . 109.5 ?
    H20B C20 H20C . . 109.5 ?
    N5 C21 H21A . . 109.5 ?
    N5 C21 H21B . . 109.5 ?
    H21A C21 H21B . . 109.5 ?
    N5 C21 H21C . . 109.5 ?
    H21A C21 H21C . . 109.5 ?
    H21B C21 H21C . . 109.5 ?
    O4 S1 O3 . . 111.13(14) ?
    O4 S1 O2 . . 110.28(13) ?
    O3 S1 O2 . . 109.69(13) ?
    O4 S1 O1 . . 108.42(14) ?
    O3 S1 O1 . . 107.80(15) ?
    O2 S1 O1 . . 109.46(12) ?
loop_
    _geom_torsion_atom_site_label_1
    _geom_torsion_atom_site_label_2
    _geom_torsion_atom_site_label_3
    _geom_torsion_atom_site_label_4
    _geom_torsion_site_symmetry_1
    _geom_torsion_site_symmetry_2
    _geom_torsion_site_symmetry_3
    _geom_torsion_site_symmetry_4
    _geom_torsion
    _geom_torsion_publ_flag
    O1 Cu1 N1 C5 . . . . -51.2(6) ?
    O5 Cu1 N1 C5 . . . . 38.8(2) ?
    N2 Cu1 N1 C5 2_575 . . . -123.9(2) ?
    O4 Cu1 N1 C5 2_685 . . . 138.9(2) ?
    O1 Cu1 N1 C1 . . . . 123.0(5) ?
    O5 Cu1 N1 C1 . . . . -147.0(2) ?
    N2 Cu1 N1 C1 2_575 . . . 50.3(2) ?
    O4 Cu1 N1 C1 2_685 . . . -46.9(2) ?
    O5 Cu1 O1 S1 . . . . -2.5(3) ?
    N1 Cu1 O1 S1 . . . . 87.3(6) ?
    N2 Cu1 O1 S1 2_575 . . . 160.7(3) ?
    O4 Cu1 O1 S1 2_685 . . . -103.0(3) ?
    C5 N1 C1 C2 . . . . 2.9(4) ?
    Cu1 N1 C1 C2 . . . . -171.7(2) ?
    N1 C1 C2 C3 . . . . -0.7(5) ?
    C6 N3 C3 C4 . . . . -9.6(5) ?
    C6 N3 C3 C2 . . . . 173.1(3) ?
    C1 C2 C3 N3 . . . . 175.6(3) ?
    C1 C2 C3 C4 . . . . -1.9(4) ?
    N3 C3 C4 C5 . . . . -175.1(3) ?
    C2 C3 C4 C5 . . . . 2.2(4) ?
    C1 N1 C5 C4 . . . . -2.6(4) ?
    Cu1 N1 C5 C4 . . . . 171.9(2) ?
    C3 C4 C5 N1 . . . . 0.1(5) ?
    C3 N3 C6 O6 . . . . -9.8(5) ?
    C3 N3 C6 C7 . . . . 170.9(3) ?
    O6 C6 C7 C12 . . . . 150.7(3) ?
    N3 C6 C7 C12 . . . . -30.1(4) ?
    O6 C6 C7 C8 . . . . -27.4(4) ?
    N3 C6 C7 C8 . . . . 151.8(3) ?
    C12 C7 C8 C9 . . . . 1.9(5) ?
    C6 C7 C8 C9 . . . . 180.0(3) ?
    C7 C8 C9 C10 . . . . -0.7(5) ?
    C8 C9 C10 C11 . . . . -0.8(5) ?
    C9 C10 C11 C12 . . . . 1.1(5) ?
    C9 C10 C11 C13 . . . . -176.4(3) ?
    C10 C11 C12 C7 . . . . 0.1(4) ?
    C13 C11 C12 C7 . . . . 177.4(3) ?
    C8 C7 C12 C11 . . . . -1.6(4) ?
    C6 C7 C12 C11 . . . . -179.6(3) ?
    C14 N4 C13 O7 . . . . 11.6(5) ?
    C14 N4 C13 C11 . . . . -167.5(3) ?
    C12 C11 C13 O7 . . . . -167.7(3) ?
    C10 C11 C13 O7 . . . . 9.7(5) ?
    C12 C11 C13 N4 . . . . 11.4(5) ?
    C10 C11 C13 N4 . . . . -171.3(3) ?
    C13 N4 C14 C15 . . . . -168.0(3) ?
    C13 N4 C14 C18 . . . . 13.9(5) ?
    C18 C14 C15 C16 . . . . 0.2(5) ?
    N4 C14 C15 C16 . . . . -178.0(3) ?
    C17 N2 C16 C15 . . . . -2.2(4) ?
    Cu1 N2 C16 C15 2_575 . . . -176.3(2) ?
    C14 C15 C16 N2 . . . . 1.7(5) ?
    C16 N2 C17 C18 . . . . 0.9(5) ?
    Cu1 N2 C17 C18 2_575 . . . 175.4(2) ?
    N2 C17 C18 C14 . . . . 0.9(5) ?
    C15 C14 C18 C17 . . . . -1.5(5) ?
    N4 C14 C18 C17 . . . . 176.6(3) ?
    C20 N5 C19 O8 . . . . -173.9(5) ?
    C21 N5 C19 O8 . . . . 4.0(6) ?
    Cu1 O4 S1 O3 2_685 . . . -161.85(15) ?
    Cu1 O4 S1 O2 2_685 . . . 76.27(18) ?
    Cu1 O4 S1 O1 2_685 . . . -43.6(2) ?
    Cu1 O1 S1 O4 . . . . 125.2(3) ?
    Cu1 O1 S1 O3 . . . . -114.4(3) ?
    Cu1 O1 S1 O2 . . . . 4.8(3) ?
loop_
    _geom_hbond_atom_site_label_D
    _geom_hbond_atom_site_label_H
    _geom_hbond_atom_site_label_A
    _geom_hbond_site_symmetry_A
    _geom_hbond_distance_DH
    _geom_hbond_distance_HA
    _geom_hbond_distance_DA
    _geom_hbond_angle_DHA
    _geom_hbond_publ_flag
    N3 H3A O2 1_545 0.86(3) 2.03(3) 2.867(3) 164(3) yes
    N4 H4A O3 1_545 0.87(3) 2.25(3) 3.103(4) 168(3) yes
    O5 H5A O8 2_676 0.82(3) 1.81(3) 2.626(4) 179(4) yes
    O5 H5B O2 . 0.81(3) 1.90(3) 2.684(3) 164(4) yes
    C4 H4 O8 . 0.93 2.45 3.325(4) 157 yes
    C18 H18 O6 2_566 0.93 2.55 3.277(4) 136 yes
    C19 H19 O4 1_546 0.93 2.47 3.286(4) 146 yes
    C20 H20C O3 2_586 0.96 2.58 3.226(6) 125 yes
_iucr_refine_instructions_details
;
TITL a in P-1
CELL 0.71073  10.3893  11.0923  12.1052  63.473  79.749  71.080
ZERR    2.00   0.0021   0.0022   0.0024   0.030   0.030   0.030
LATT 1
SFAC O  S  Cu N  C  H
UNIT 16 2 2 10 42 46
omit 0 0 1
omit 0 1 0
L.S. 10
ACTA
BOND $H
FMAP 2
PLAN 4
HTAB
DFIX 0.82 0.01 O5 H5A O5 H5B
DFIX 0.86  0.01 N3 H3A N4 H4A
CONF
SIZE 0.28 0.24 0.20
HTAB C20 O3_$6
EQIV $6 -X, 3-Y, 1-Z
HTAB C19 O4_$5
EQIV $5 X, Y-1, 1+Z
HTAB C18 O6_$4
EQIV $4 -X, 1-Y, 1-Z
HTAB C17 O1_$3
EQIV $3 -X, 2-Y, -Z
HTAB C4 O8
HTAB O5 O2
HTAB O5 O8_$2
EQIV $2 1-X, 2-Y, 1-Z
HTAB N4 O3_$1
HTAB N3 O2_$1
EQIV $1 X, Y-1, Z
HTAB
WGHT  0.056200  0.307800
FVAR  0.498690
TEMP 20
Cu1    3   0.381049  1.330093  0.127264 11.000000  0.032680  0.024340 =
           0.032090 -0.010400 -0.004620 -0.010670
N1     4   0.386965  1.126301  0.210469 11.000000  0.038520  0.025440 =
           0.030510 -0.011740 -0.000670 -0.012580
N2     4  -0.240438  0.627834 -0.010300 11.000000  0.032090  0.032350 =
           0.035450 -0.014240 -0.003250 -0.013260
N3     4   0.342158  0.721229  0.363728 11.000000  0.051990  0.032020 =
           0.026640 -0.012940  0.002770 -0.021660
H3A    6   0.353340  0.685976  0.311304 11.000000 -1.200000
N4     4   0.055543  0.510214  0.241578 11.000000  0.037940  0.044160 =
           0.038540 -0.012440 -0.004580 -0.021490
H4A    6   0.110704  0.562008  0.213834 11.000000 -1.200000
N5     4   0.087188  0.973191  0.752594 11.000000  0.050760  0.053280 =
           0.050070 -0.017530  0.001560 -0.002340
O1     1   0.344113  1.532327  0.061858 11.000000  0.080150  0.027110 =
           0.052830 -0.012540 -0.030640 -0.015530
O2     1   0.434859  1.578897  0.204276 11.000000  0.041380  0.032050 =
           0.032950 -0.015540 -0.006480 -0.008910
O3     1   0.222905  1.726525  0.108998 11.000000  0.032580  0.046900 =
           0.055140 -0.021390  0.002990  0.000340
O4     1   0.432177  1.729372 -0.012804 11.000000  0.035310  0.042240 =
           0.036650 -0.011130  0.006250 -0.017440
O5     1   0.468561  1.305649  0.269494 11.000000  0.040940  0.026820 =
           0.040490 -0.012610 -0.010880 -0.007000
H5A    6   0.544645  1.250898  0.283537 11.000000 -1.500000
H5B    6   0.474276  1.383590  0.251079 11.000000 -1.500000
O6     1   0.344772  0.651812  0.571907 11.000000  0.085810  0.050260 =
           0.028690 -0.012350 -0.004300 -0.038690
O7     1   0.030742  0.299608  0.384103 11.000000  0.100520  0.043220 =
           0.088360  0.000970 -0.052760 -0.038300
O8     1   0.288367  0.873544  0.684878 11.000000  0.063190  0.101080 =
           0.070660 -0.055110 -0.021230  0.027210
C1     5   0.403465  1.052062  0.143521 11.000000  0.044920  0.035790 =
           0.026580 -0.014230  0.002350 -0.014470
AFIX 43
H1     6   0.423946  1.094180  0.059292 11.000000 -1.200000
AFIX 0
C2     5   0.391873  0.919253  0.192104 11.000000  0.050460  0.031680 =
           0.029610 -0.016290  0.002870 -0.017220
AFIX 43
H2     6   0.403258  0.873105  0.141571 11.000000 -1.200000
AFIX 0
C3     5   0.362620  0.852398  0.318992 11.000000  0.034940  0.028070 =
           0.030400 -0.012610 -0.000950 -0.012230
C4     5   0.350920  0.925757  0.390229 11.000000  0.047400  0.032950 =
           0.028010 -0.013730  0.002690 -0.018640
AFIX 43
H4     6   0.334744  0.884874  0.475291 11.000000 -1.200000
AFIX 0
C5     5   0.363808  1.059192  0.331978 11.000000  0.043450  0.030130 =
           0.034650 -0.016420  0.000740 -0.014410
AFIX 43
H5     6   0.355868  1.106909  0.380540 11.000000 -1.200000
AFIX 0
C6     5   0.325836  0.632426  0.486003 11.000000  0.038040  0.032260 =
           0.030320 -0.010260 -0.000220 -0.015870
C7     5   0.284020  0.507916  0.503940 11.000000  0.033510  0.030190 =
           0.029480 -0.011810  0.000310 -0.011560
C8     5   0.321974  0.385638  0.611211 11.000000  0.038810  0.037110 =
           0.030630 -0.009750 -0.005910 -0.013970
AFIX 43
H8     6   0.371903  0.382394  0.669561 11.000000 -1.200000
AFIX 0
C9     5   0.284223  0.269290  0.629473 11.000000  0.055850  0.030150 =
           0.043950  0.001510 -0.016950 -0.012950
AFIX 43
H9     6   0.309916  0.186885  0.700287 11.000000 -1.200000
AFIX 0
C10    5   0.209014  0.273986  0.544029 11.000000  0.050920  0.029980 =
           0.048450 -0.006840 -0.011270 -0.016960
AFIX 43
H10    6   0.185361  0.194449  0.557243 11.000000 -1.200000
AFIX 0
C11    5   0.167951  0.396970  0.437790 11.000000  0.034440  0.029520 =
           0.038670 -0.011370 -0.003540 -0.012240
C12    5   0.206079  0.513320  0.418879 11.000000  0.035730  0.028690 =
           0.028350 -0.008480 -0.002150 -0.012030
AFIX 43
H12    6   0.179301  0.596009  0.348541 11.000000 -1.200000
AFIX 0
C13    5   0.079468  0.396445  0.353047 11.000000  0.042880  0.035040 =
           0.047100 -0.013520 -0.010390 -0.014380
C14    5  -0.042554  0.543741  0.158959 11.000000  0.034220  0.036010 =
           0.038700 -0.020920 -0.002890 -0.009900
C15    5  -0.036474  0.647091  0.040853 11.000000  0.033720  0.037750 =
           0.042280 -0.011790 -0.001930 -0.018260
AFIX 43
H15    6   0.032960  0.690721  0.016622 11.000000 -1.200000
AFIX 0
C16    5  -0.134825  0.684604 -0.040556 11.000000  0.040200  0.035080 =
           0.038820 -0.009530 -0.004250 -0.016870
AFIX 43
H16    6  -0.128218  0.752427 -0.120378 11.000000 -1.200000
AFIX 0
C17    5  -0.242299  0.527228  0.104452 11.000000  0.035180  0.043060 =
           0.036980 -0.016800 -0.000890 -0.016780
AFIX 43
H17    6  -0.312925  0.485317  0.127468 11.000000 -1.200000
AFIX 0
C18    5  -0.147600  0.481742  0.190237 11.000000  0.035930  0.046310 =
           0.032280 -0.015300  0.000940 -0.018520
AFIX 43
H18    6  -0.153776  0.410410  0.268178 11.000000 -1.200000
AFIX 0
C19    5   0.218590  0.910956  0.761298 11.000000  0.055080  0.053210 =
           0.043620 -0.019200 -0.013460  0.004210
AFIX 43
H19    6   0.260457  0.894699  0.830379 11.000000 -1.200000
AFIX 0
C20    5   0.011057  1.027726  0.839509 11.000000  0.100980  0.128310 =
           0.105690 -0.069010  0.035530 -0.004460
AFIX 137
H20A   6   0.071698  1.015669  0.897231 11.000000 -1.500000
H20B   6  -0.055888  0.978278  0.883190 11.000000 -1.500000
H20C   6  -0.033555  1.125705  0.796234 11.000000 -1.500000
AFIX 0
C21    5   0.015878  0.992490  0.649770 11.000000  0.053650  0.087150 =
           0.093610 -0.020820 -0.021910 -0.018810
AFIX 137
H21A   6   0.077823  0.948379  0.600948 11.000000 -1.500000
H21B   6  -0.018756  1.090893  0.599391 11.000000 -1.500000
H21C   6  -0.058324  0.950890  0.681358 11.000000 -1.500000
AFIX 0
S1     2   0.358971  1.643651  0.090482 11.000000  0.028330  0.023000 =
           0.029710 -0.012190 -0.000470 -0.008930
Q1     1   0.121400  0.294700  0.341000 11.000000  0.050000      0.44
Q2     1   0.425700  1.658500 -0.021400 11.000000  0.050000      0.41
Q3     1   0.401700  1.540200  0.054100 11.000000  0.050000      0.40
Q4     1   0.276800  1.784000  0.081000 11.000000  0.050000      0.40
HKLF 4
END
;
data_global
_journal_date_recd_electronic     2013-01-28
_journal_date_accepted     2013-02-04
_journal_name_full     'Acta Crystallographica, Section E'
_journal_year     2013
_journal_volume     69
_journal_issue      3
_journal_page_first     m150
_journal_page_last     m151
_journal_paper_category     QM
_journal_paper_doi     10.1107/S1600536813003413
_journal_coeditor_code     SU2555
_publ_contact_author_name     'Er-Peng Zhang'
_publ_contact_author_address
;
Henan Center for Disease Control and Prevention
Zhengzhou
450016
People's Republic of China
;
_publ_contact_author_email     'erpengzhang@163.com'
_publ_contact_author_fax     '86-371-68089040'
_publ_contact_author_phone     '86-371-68089183'
_publ_section_title
;\
<i>catena</i>-Poly[[[aquacopper(II)]-bis[\m-<i>N</i>,<i>N</i>'-bis(pyridin-4-\
yl)isophthalamide]-[aquacopper(II)]-di-\m-sulfato] dimethylformamide
disolvate]
;
loop_
    _publ_author_name
    _publ_author_footnote
    _publ_author_address
    'Zhang, Er-Peng' .
;
Henan Center for Disease Control and Prevention
Zhengzhou 450016
People's Republic of China
;
    'Wang, Li-Ping' .
;
College of Chemical and Food Engineering
ZhongZhou University
Zhengzhou 450044
People's Republic of China
;
    'Wang, Yu-Fei' .
;
College of Chemical and Food Engineering
ZhongZhou University
Zhengzhou 450044
People's Republic of China
;
