# Supplementary material for: catena-Poly[[[aqua­copper(II)]-bis­[μ-N,N′-bis­(pyridin-4-yl)isophthalamide]-[aqua­copper(II)]-di-μ-sulfato] dimethyl­formamide disolvate]
Source: Acta Crystallogr Sect E Struct Rep Online. 2013 Feb 16;69(Pt 3):m150–1. doi: 10.1107/S1600536813003413 (PMC3588534; doi:10.1107/S1600536813003413)
Supplement: Supplementary file 2 [file e-69-0m150-Isup2.hkl]

# 
# h,k,l, Fc-squared, Fo-squared, sigma(Fo-squared) and status flag 
# 
data_I
_shelx_title ' a in P-1' 
_shelx_refln_list_code          4 
_shelx_F_calc_maximum      186.36 
_exptl_crystal_F_000       586.00 
_reflns_d_resolution_high  0.7601 
 
loop_ 
 _symmetry_equiv_pos_as_xyz 
 'x, y, z' 
 '-x, -y, -z' 
 
_cell_length_a    10.3893 
_cell_length_b    11.0923 
_cell_length_c    12.1052 
_cell_angle_alpha  63.473 
_cell_angle_beta   79.749 
_cell_angle_gamma  71.080 
 
_shelx_F_squared_multiplier     1.000 
 
loop_ 
 _refln_index_h 
 _refln_index_k 
 _refln_index_l 
 _refln_F_squared_calc 
 _refln_F_squared_meas 
 _refln_F_squared_sigma 
 _refln_observed_status 
   2   0   0      479.32      577.72      9.22 o 
   3   0   0    16127.40    16286.16    125.19 o 
   4   0   0     4446.85     4290.85     22.95 o 
   5   0   0     3303.10     3211.04     21.97 o 
   6   0   0        5.97        7.19      3.24 o 
   7   0   0     1418.23     1524.45     31.71 o 
   8   0   0      596.71      652.29     29.42 o 
   9   0   0       83.29       91.12     15.99 o 
  10   0   0       92.36       83.49     13.57 o 
  11   0   0       37.21       46.04      9.36 o 
  12   0   0      152.60      132.71     25.85 o 
 -12   1   0       37.54       15.96      6.76 o 
 -11   1   0      250.04      238.08     20.03 o 
 -10   1   0        1.49        4.75      4.64 o 
  -9   1   0       75.37       70.26      9.92 o 
  -8   1   0      428.01      398.32     16.24 o 
  -7   1   0       17.84       18.34      7.98 o 
  -6   1   0       68.93       81.13     10.81 o 
  -5   1   0       38.89       45.72      6.13 o 
  -4   1   0        4.48        3.50      2.68 o 
  -3   1   0      718.30      796.62      8.54 o 
  -2   1   0     3865.48     4008.79     28.23 o 
  -1   1   0      167.03      172.95      4.26 o 
   1   1   0      102.35      137.54      3.37 o 
   2   1   0        4.66        7.28      2.20 o 
   3   1   0      832.96      741.58      9.19 o 
   4   1   0      568.97      472.85      7.65 o 
   5   1   0      120.35      122.07      7.29 o 
   6   1   0      624.35      608.39     16.82 o 
   7   1   0     1028.30     1004.35     31.91 o 
   8   1   0      481.53      494.78     27.37 o 
   9   1   0        0.91        0.43      5.37 o 
  10   1   0      841.26      767.11     34.87 o 
  11   1   0      268.11      246.92     29.58 o 
  12   1   0      287.05      310.80     30.19 o 
  13   1   0       28.15       13.79      7.46 o 
 -12   2   0      181.17      207.23     26.62 o 
 -11   2   0      161.87      158.68     23.45 o 
 -10   2   0       55.80       39.90      8.52 o 
  -9   2   0        7.34       10.18      4.68 o 
  -8   2   0      507.93      511.91     23.79 o 
  -7   2   0      386.85      403.78     20.08 o 
  -6   2   0      181.88      190.53     15.72 o 
  -5   2   0      793.17      800.44     16.93 o 
  -4   2   0       66.78       53.74      5.67 o 
  -3   2   0       10.39       29.89      3.16 o 
  -2   2   0      197.58      217.27      5.41 o 
  -1   2   0      450.70      405.38      6.08 o 
   0   2   0      256.01      230.95      4.16 o 
   1   2   0    12260.54    12038.54    100.63 o 
   2   2   0     2023.96     1992.66     20.61 o 
   3   2   0      132.23      104.67      8.87 o 
   4   2   0      268.92      236.44      7.13 o 
   5   2   0       74.43       63.64      7.60 o 
   6   2   0      189.30      204.91     10.96 o 
   7   2   0       86.31       88.66     13.58 o 
   8   2   0        8.15        7.54      4.40 o 
   9   2   0       20.95       29.95      7.33 o 
  10   2   0      161.37      158.18     22.56 o 
  11   2   0      100.35       85.97     15.76 o 
  12   2   0       16.03       14.35      5.04 o 
  13   2   0        1.65        8.84      4.10 o 
 -11   3   0       11.34        4.23      5.64 o 
 -10   3   0        8.68        9.34      5.34 o 
  -9   3   0       17.13       22.10      5.63 o 
  -8   3   0      621.25      680.26     31.06 o 
  -7   3   0      526.86      553.16     16.01 o 
  -6   3   0      149.19      154.21     13.11 o 
  -5   3   0     1445.93     1437.55     88.37 o 
  -4   3   0     2308.54     2323.73     28.72 o 
  -3   3   0     1583.04     1372.95     18.41 o 
  -2   3   0     1918.96     2090.14     24.67 o 
  -1   3   0     2974.78     2745.19     20.88 o 
   0   3   0    12567.48    12266.12    103.64 o 
   1   3   0      193.04      181.32      4.74 o 
   2   3   0      564.91      596.30      8.51 o 
   3   3   0     2981.18     3004.32     20.35 o 
   4   3   0     1644.91     1489.52     21.88 o 
   5   3   0      446.64      370.78     10.81 o 
   6   3   0       21.46       11.95      3.33 o 
   7   3   0      442.48      456.72     17.86 o 
   8   3   0      659.44      678.34     30.41 o 
   9   3   0        2.81       14.92      5.36 o 
  10   3   0       34.49       24.43      7.56 o 
  11   3   0      209.10      214.09     14.43 o 
  12   3   0        4.87       13.96      5.61 o 
  13   3   0        0.68       14.95      9.66 o 
 -11   4   0       14.13       10.49     12.51 o 
 -10   4   0       23.44       12.64      6.76 o 
  -9   4   0      133.87      149.54     16.29 o 
  -8   4   0        4.16        7.80      3.57 o 
  -7   4   0        6.18        9.06      7.08 o 
  -6   4   0        3.01        1.33      3.33 o 
  -5   4   0      200.29      203.88     16.60 o 
  -4   4   0      586.04      636.74     16.26 o 
  -3   4   0        2.29        2.39      2.32 o 
  -2   4   0      383.85      405.17      6.44 o 
  -1   4   0     4522.68     4442.94     48.98 o 
   0   4   0      597.93      632.39      5.90 o 
   1   4   0     1517.83     1557.63      9.55 o 
   2   4   0     2044.44     1894.63     14.94 o 
   3   4   0     7528.23     7786.76     56.25 o 
   4   4   0     6416.70     6633.70     58.12 o 
   5   4   0       87.69      117.74     14.89 o 
   6   4   0      577.91      507.89     12.49 o 
   7   4   0     1436.76     1508.03     32.74 o 
   8   4   0     1581.35     1696.87     41.06 o 
   9   4   0        0.14       15.92      5.27 o 
  10   4   0      318.94      350.02     14.91 o 
  11   4   0      693.88      776.01     49.48 o 
  12   4   0       66.75       67.34      9.69 o 
  13   4   0        0.14       13.18      5.36 o 
 -10   5   0        5.42       21.23     12.02 o 
  -9   5   0       89.59       72.01     20.63 o 
  -8   5   0      200.52      203.07     24.70 o 
  -7   5   0      286.14      283.71     17.00 o 
  -6   5   0        9.58       12.91      4.37 o 
  -5   5   0      417.98      428.07     19.80 o 
  -4   5   0      725.50      682.09     25.50 o 
  -3   5   0     1258.60     1212.43     20.21 o 
  -2   5   0      254.67      245.98     14.86 o 
  -1   5   0      117.12      137.33     10.36 o 
   2   5   0       14.39       13.12     16.37 o 
   3   5   0      131.94      124.87     14.50 o 
   4   5   0      147.06      129.45     15.51 o 
   5   5   0      256.26      269.96     10.96 o 
   6   5   0      201.83      206.00     11.13 o 
   7   5   0       18.55       16.07      7.89 o 
   8   5   0       30.45       25.98      5.98 o 
   9   5   0       94.81       87.20     13.80 o 
  10   5   0       12.73       39.41      8.20 o 
  11   5   0      142.11      133.97     17.57 o 
  12   5   0       25.28       24.43      8.74 o 
  13   5   0        2.97        9.70      3.66 o 
  -9   6   0      247.41      308.41     67.79 o 
  -8   6   0      360.82      477.80     62.30 o 
  -7   6   0       80.50       73.16     13.81 o 
  -6   6   0        0.72        8.55      6.24 o 
  -5   6   0      205.66      228.60     18.18 o 
  -4   6   0      709.39      778.06     33.82 o 
  -3   6   0      286.18      320.22     25.23 o 
  -2   6   0       94.94       95.06     12.63 o 
  -1   6   0       10.12       10.61      4.45 o 
   0   6   0     1655.42     1714.55     22.80 o 
   1   6   0      267.24      249.64      6.35 o 
   2   6   0        4.94        6.73      4.44 o 
   3   6   0     2866.89     2896.97     46.67 o 
   4   6   0      609.09      547.88     19.00 o 
   5   6   0       97.25      130.93     18.96 o 
   6   6   0      332.50      360.17     15.17 o 
   7   6   0      550.42      547.84     25.20 o 
   8   6   0      773.89      842.83     35.05 o 
   9   6   0       76.35       75.19     15.83 o 
  10   6   0      102.16       97.84     18.82 o 
  11   6   0      173.58      189.48     30.23 o 
  12   6   0      175.10      138.55     23.19 o 
  13   6   0       16.90       17.99     11.76 o 
  -8   7   0       21.98       31.60     23.12 o 
  -7   7   0       10.51       11.94      5.87 o 
  -6   7   0       33.49       41.87     11.10 o 
  -5   7   0       45.72       37.34      9.83 o 
  -4   7   0       74.23       76.82     17.72 o 
  -3   7   0        9.70        9.78      5.68 o 
  -2   7   0      182.43      174.40     17.95 o 
  -1   7   0      476.50      503.98     29.11 o 
   0   7   0      388.27      397.34     11.35 o 
   1   7   0        6.97        8.15      2.81 o 
   2   7   0     2369.20     2405.50     37.70 o 
   3   7   0     3055.10     3030.12     48.08 o 
   4   7   0     2037.37     2004.44     35.89 o 
   5   7   0       62.65       67.53      9.33 o 
   6   7   0      796.02      769.54     22.51 o 
   7   7   0     1646.82     1641.22     47.86 o 
   8   7   0      627.57      611.27     24.61 o 
   9   7   0       10.29       15.08      4.26 o 
  10   7   0      145.46      161.54     23.07 o 
  11   7   0      213.48      261.88     34.52 o 
  12   7   0       70.83       49.68     10.67 o 
  -7   8   0       51.71       62.08     32.29 o 
  -6   8   0        2.96        2.07      5.04 o 
  -5   8   0      192.40      153.61     21.43 o 
  -4   8   0      228.16      235.69     20.48 o 
  -3   8   0       61.18       45.15     13.41 o 
  -2   8   0      106.60      100.84     16.55 o 
  -1   8   0      238.28      241.14     24.41 o 
   0   8   0       12.00       13.86      5.02 o 
   1   8   0       45.29       46.27      7.01 o 
   2   8   0      846.05      708.51     31.76 o 
   3   8   0      254.12      280.49     18.81 o 
   4   8   0        7.76       11.46      4.74 o 
   5   8   0        4.00       12.79      3.70 o 
   6   8   0      122.05      168.16     15.26 o 
   7   8   0      398.70      415.68     23.15 o 
   8   8   0        6.63        9.54      6.69 o 
   9   8   0      136.75      153.18     17.13 o 
  10   8   0       26.53       29.33      7.34 o 
  11   8   0       28.63       34.26     11.51 o 
  12   8   0        8.99       21.98      7.31 o 
  -6   9   0        6.51       23.72     17.09 o 
  -5   9   0      391.73      390.69     27.93 o 
  -4   9   0      374.02      331.52     34.73 o 
  -3   9   0        3.41        2.53      7.30 o 
  -2   9   0      331.80      370.09     25.97 o 
  -1   9   0      583.08      577.38     33.31 o 
   0   9   0        3.20        6.33     11.34 o 
   1   9   0        3.63       12.42      5.77 o 
   2   9   0        6.42        6.70      3.60 o 
   3   9   0      751.35      901.01     34.81 o 
   4   9   0      152.29      174.76     13.20 o 
   5   9   0       33.76       36.15      7.88 o 
   6   9   0       13.91       19.23      5.27 o 
   7   9   0        5.30        8.04      4.43 o 
   8   9   0      137.83      163.38     24.03 o 
   9   9   0       18.83       16.81      6.95 o 
  10   9   0       16.77       14.37      7.41 o 
  11   9   0        8.97       12.25      6.44 o 
  -5  10   0      300.10      217.90     70.09 o 
  -4  10   0       87.05       36.63     16.02 o 
  -3  10   0        2.96        9.31      5.54 o 
  -2  10   0      345.76      360.54     34.94 o 
  -1  10   0      791.20      821.54     46.64 o 
   0  10   0       86.30       90.78     18.65 o 
   1  10   0        9.19        8.45      5.92 o 
   2  10   0      884.32      863.48     82.99 o 
   3  10   0     1911.33     1890.70     34.97 o 
   4  10   0      455.22      437.65     24.81 o 
   5  10   0      197.96      190.02     21.82 o 
   6  10   0      535.04      510.01     28.79 o 
   7  10   0      605.72      583.78     39.75 o 
   8  10   0      212.01      160.94     25.51 o 
   9  10   0       73.18       66.31     11.39 o 
  10  10   0      271.99      298.11     39.67 o 
  11  10   0      172.67      137.28     31.10 o 
  -3  11   0        3.40        1.81      5.99 o 
  -2  11   0       19.04       15.00     14.64 o 
  -1  11   0        1.40       -1.31      4.16 o 
   0  11   0        0.89       20.99      8.26 o 
   1  11   0       16.87       18.17     10.23 o 
   2  11   0      134.14      150.36     22.94 o 
   3  11   0       96.72       76.81     15.64 o 
   4  11   0       87.31       80.16     17.58 o 
   5  11   0       89.77       83.10     17.47 o 
   6  11   0      190.20      211.95     25.15 o 
   7  11   0      177.71      147.70     26.21 o 
   8  11   0        3.32        9.21      4.46 o 
   9  11   0      171.64      162.19     23.08 o 
  10  11   0      188.36      138.15     42.44 o 
  -1  12   0      165.21      155.22     28.97 o 
   0  12   0       33.52       33.19     10.35 o 
   1  12   0        2.77        3.70      5.19 o 
   2  12   0       89.16       91.21     23.37 o 
   3  12   0      180.72      184.39     36.15 o 
   4  12   0      133.77      111.77     19.12 o 
   5  12   0        0.75        2.91      6.39 o 
   6  12   0        0.86        6.62      4.54 o 
   7  12   0       13.23        8.81      5.13 o 
   8  12   0        1.22        7.33      8.10 o 
   3  13   0      133.95       73.27     24.17 o 
   4  13   0        3.67       10.81      5.21 o 
  -7 -12   1      167.97      109.12     41.50 o 
  -6 -12   1       78.10       69.78     17.79 o 
  -5 -12   1        0.24       12.97      7.52 o 
  -4 -12   1       87.50       91.35     24.95 o 
  -3 -12   1       78.03       85.81     18.71 o 
  -2 -12   1       76.07       47.37     17.67 o 
  -1 -12   1      104.95       96.01     30.31 o 
   0 -12   1       20.43        8.90      6.91 o 
  -9 -11   1       38.92       20.22     12.32 o 
  -8 -11   1       57.26       48.39     10.48 o 
  -7 -11   1       39.51       27.29     10.01 o 
  -6 -11   1        2.14        5.68      7.05 o 
  -5 -11   1      236.07      286.09     21.48 o 
  -4 -11   1      228.50      254.77     30.66 o 
  -3 -11   1       19.73       32.05      7.79 o 
  -2 -11   1        7.81        6.64      9.25 o 
  -1 -11   1        7.18       14.06      5.44 o 
   0 -11   1        5.14        7.12      5.39 o 
   1 -11   1       56.75       48.68     16.87 o 
   2 -11   1        4.45       13.83      6.07 o 
   3 -11   1        9.29       10.61      5.94 o 
 -10 -10   1      223.05      205.21     27.48 o 
  -9 -10   1      102.10       80.40     16.43 o 
  -8 -10   1       42.67       37.74     16.67 o 
  -7 -10   1       99.22       86.49     13.65 o 
  -6 -10   1      360.44      354.16     29.46 o 
  -5 -10   1      734.49      742.30     37.88 o 
  -4 -10   1       23.55       30.91      8.20 o 
  -3 -10   1       69.66       82.27     29.82 o 
  -2 -10   1      483.60      490.37     26.86 o 
  -1 -10   1      582.44      538.55     29.87 o 
   0 -10   1       23.05       19.38      4.70 o 
   1 -10   1       63.14       70.70     18.81 o 
   2 -10   1      510.17      511.50     39.48 o 
   3 -10   1      191.00      185.30     27.77 o 
   4 -10   1       34.96       37.31     11.62 o 
 -11  -9   1       82.32       63.40     16.81 o 
 -10  -9   1       20.13       11.20      6.02 o 
  -9  -9   1        7.34       -1.77      6.80 o 
  -8  -9   1       24.15       33.25      7.27 o 
  -7  -9   1      277.72      289.61     15.67 o 
  -6  -9   1       22.37       22.69      4.05 o 
  -5  -9   1      382.39      373.64     33.08 o 
  -4  -9   1      684.38      682.19     32.50 o 
  -3  -9   1      470.63      456.02     19.97 o 
  -2  -9   1      900.98      940.59     41.87 o 
  -1  -9   1        0.41       15.89      7.56 o 
   0  -9   1      194.49      176.54     31.27 o 
   1  -9   1      173.61      180.81     17.14 o 
   2  -9   1      342.38      354.01     29.12 o 
   3  -9   1       15.27       15.76      9.53 o 
   4  -9   1      108.98       83.79     21.30 o 
   5  -9   1      317.61      326.72     44.44 o 
   6  -9   1       20.87       62.04     17.05 o 
 -12  -8   1       26.05       37.97     12.85 o 
 -11  -8   1        5.42        8.16      5.45 o 
 -10  -8   1      122.00      139.94     31.37 o 
  -9  -8   1        4.37       18.70      5.91 o 
  -8  -8   1        7.93       10.65      5.48 o 
  -7  -8   1       22.90       17.43      4.04 o 
  -6  -8   1       66.74       73.25     11.99 o 
  -5  -8   1       36.22       23.19      7.74 o 
  -4  -8   1      285.64      303.63     20.39 o 
  -3  -8   1      134.28      169.44     28.72 o 
  -2  -8   1      789.86      789.26     22.15 o 
  -1  -8   1      551.86      582.54     23.30 o 
   0  -8   1      236.05      259.01     17.89 o 
   1  -8   1      106.08      118.68     21.41 o 
   2  -8   1       11.23       11.69      5.37 o 
   3  -8   1        6.51       13.75      5.03 o 
   4  -8   1      118.30      145.01     34.02 o 
   5  -8   1      203.55      186.25     17.46 o 
   6  -8   1       22.01       15.54     10.48 o 
   7  -8   1       15.77       11.18      7.40 o 
 -12  -7   1        0.00       10.05      5.28 o 
 -11  -7   1      147.93      155.41     29.61 o 
 -10  -7   1      559.99      601.08     25.73 o 
  -9  -7   1        1.45       13.70      4.59 o 
  -8  -7   1      165.88      153.40     21.19 o 
  -7  -7   1      908.20      924.02     30.47 o 
  -6  -7   1      804.59      833.99     25.07 o 
  -5  -7   1       83.43      119.69     15.59 o 
  -4  -7   1       97.12       93.27     12.49 o 
  -3  -7   1      639.93      683.29     24.32 o 
  -2  -7   1      462.63      522.88     18.46 o 
  -1  -7   1     2042.09     2033.42     45.25 o 
   0  -7   1       25.17       20.32      8.78 o 
   1  -7   1       59.47       78.65     26.32 o 
   2  -7   1      190.12      209.05     20.35 o 
   3  -7   1      103.68      123.91     22.38 o 
   4  -7   1       15.70       13.28      5.01 o 
   5  -7   1       86.59       74.67     13.97 o 
   6  -7   1      156.33      161.05     21.03 o 
   7  -7   1       15.71       15.43      5.17 o 
   8  -7   1       13.46       10.25      3.83 o 
 -12  -6   1        7.11        8.86      4.95 o 
 -11  -6   1      196.01      209.88     35.53 o 
 -10  -6   1      808.22      805.83     32.57 o 
  -9  -6   1       11.79       20.10      5.64 o 
  -8  -6   1      130.32      129.29     18.30 o 
  -7  -6   1     1352.04     1366.21     33.96 o 
  -6  -6   1      505.66      494.83     23.76 o 
  -5  -6   1      348.36      365.00     16.89 o 
  -4  -6   1      580.17      555.27     19.45 o 
  -3  -6   1     1058.74     1063.33     40.32 o 
  -2  -6   1     1108.06     1086.30     23.44 o 
  -1  -6   1      195.64      206.98     10.83 o 
   0  -6   1      808.68      867.76     17.28 o 
   1  -6   1      140.64      148.46     12.75 o 
   2  -6   1      275.67      297.67     24.88 o 
   3  -6   1        2.95        5.52      3.91 o 
   4  -6   1      698.39      699.70     48.94 o 
   5  -6   1      774.11      716.20     37.83 o 
   6  -6   1      300.96      288.38     28.87 o 
   7  -6   1       31.02       24.93      6.36 o 
   8  -6   1       76.86       46.68     15.04 o 
   9  -6   1      165.14      209.61     34.47 o 
 -13  -5   1      130.18       75.89     21.01 o 
 -12  -5   1        3.80        1.99      9.20 o 
 -11  -5   1       11.05       10.27      4.54 o 
 -10  -5   1        0.98        6.08      3.91 o 
  -9  -5   1       60.03       42.06     13.09 o 
  -8  -5   1        8.09       14.72      5.22 o 
  -7  -5   1       28.75       29.27      8.58 o 
  -6  -5   1       11.88       13.01      5.54 o 
  -5  -5   1      278.03      265.42     16.93 o 
  -4  -5   1      170.16      175.62     10.89 o 
  -3  -5   1      733.14      655.96     13.71 o 
  -2  -5   1        6.40        8.17      2.77 o 
  -1  -5   1     1378.09     1265.82     20.25 o 
   0  -5   1     2111.22     2075.88     12.50 o 
   1  -5   1      135.47      136.96      8.86 o 
   2  -5   1       69.40       86.43     14.66 o 
   3  -5   1       52.32       69.12     12.12 o 
   4  -5   1      808.85      927.98     35.02 o 
   5  -5   1      578.73      568.44     12.69 o 
   6  -5   1      279.17      271.87      9.44 o 
   7  -5   1        4.06       12.11      4.26 o 
   8  -5   1      144.77      133.84     32.03 o 
   9  -5   1      196.30      182.57     71.96 o 
  10  -5   1       59.27       45.30     14.79 o 
 -13  -4   1       28.15       18.34      7.47 o 
 -12  -4   1       38.11       20.83      7.30 o 
 -11  -4   1      172.40      157.85     26.98 o 
 -10  -4   1      322.69      366.24     30.90 o 
  -9  -4   1      123.63      130.07     18.90 o 
  -8  -4   1      429.59      455.38     17.31 o 
  -7  -4   1      967.52     1067.37     29.04 o 
  -6  -4   1      626.70      567.80     18.45 o 
  -5  -4   1     2098.42     2209.46     66.56 o 
  -4  -4   1      165.49      151.10      8.42 o 
  -3  -4   1     4034.08     3971.58     28.60 o 
  -2  -4   1     5581.14     5906.26     28.22 o 
  -1  -4   1     3630.78     3936.15     27.91 o 
   0  -4   1     2097.71     2146.08     16.18 o 
   1  -4   1      161.73      179.41     10.74 o 
   2  -4   1      377.84      362.61     12.75 o 
   3  -4   1     2487.82     2514.49     37.86 o 
   4  -4   1      146.38      125.74      8.51 o 
   5  -4   1      909.91      929.29     16.94 o 
   6  -4   1      108.57      119.80     17.59 o 
   7  -4   1      202.83      189.87     18.64 o 
   8  -4   1        2.14       11.51      4.66 o 
   9  -4   1       67.41       44.37     12.28 o 
  10  -4   1       92.06       71.43     22.90 o 
  11  -4   1        1.45       13.41      8.67 o 
 -13  -3   1        5.05       11.60      6.59 o 
 -12  -3   1      165.84      139.99     29.13 o 
 -11  -3   1      120.15      118.65     17.66 o 
 -10  -3   1      161.94      162.35     23.15 o 
  -9  -3   1        7.96       15.90      7.44 o 
  -8  -3   1      587.94      562.50     14.31 o 
  -7  -3   1      765.17      784.87     40.28 o 
  -6  -3   1      163.69      194.60     12.73 o 
  -5  -3   1      749.98      801.71     23.21 o 
  -4  -3   1      950.95      814.56     15.86 o 
  -3  -3   1      769.34      755.59      9.07 o 
  -2  -3   1     6685.21     6510.12     25.72 o 
  -1  -3   1       56.13       50.42      4.30 o 
   0  -3   1     1590.41     1473.99     15.06 o 
   1  -3   1      760.04      661.30     15.53 o 
   2  -3   1       10.79        4.91      1.42 o 
   3  -3   1      730.99      728.25     23.13 o 
   4  -3   1      242.88      197.94     12.40 o 
   5  -3   1     3173.52     3276.96     66.69 o 
   6  -3   1      577.60      596.62     28.39 o 
   7  -3   1        3.34        8.80      3.70 o 
   8  -3   1      310.36      313.84     18.20 o 
   9  -3   1      603.56      647.89     24.95 o 
  10  -3   1      395.90      443.35     21.78 o 
  11  -3   1        5.53        2.99      5.83 o 
 -13  -2   1       39.37      102.43     51.53 o 
 -12  -2   1        8.96       14.22      5.89 o 
 -11  -2   1        9.28        4.29      6.39 o 
 -10  -2   1       18.63       17.59      5.96 o 
  -9  -2   1       56.21       75.69     11.96 o 
  -8  -2   1       62.27       77.83     11.06 o 
  -7  -2   1       27.89       28.37     11.85 o 
  -6  -2   1       60.27       57.63      9.01 o 
  -5  -2   1      320.85      284.06     11.19 o 
  -4  -2   1     1067.32     1119.26     10.84 o 
  -3  -2   1       30.21       32.10     12.34 o 
  -2  -2   1     1994.16     1978.94     15.25 o 
  -1  -2   1        4.07        5.08      1.66 o 
   0  -2   1       34.74       41.17      3.07 o 
   1  -2   1      984.58      955.81     11.88 o 
   2  -2   1      152.33      149.94      4.03 o 
   3  -2   1      417.87      446.84      9.07 o 
   4  -2   1     1214.15     1147.59     18.01 o 
   5  -2   1      848.81      870.84     16.94 o 
   6  -2   1       18.18       20.23      5.27 o 
   7  -2   1      208.44      229.72     33.72 o 
   8  -2   1      785.34      796.21     29.04 o 
   9  -2   1      394.67      423.96     28.20 o 
  10  -2   1       66.11       54.19     11.73 o 
  11  -2   1       72.75       61.56     13.54 o 
  12  -2   1      106.79       85.24     21.86 o 
 -13  -1   1       50.60       46.76     11.86 o 
 -12  -1   1       17.88       21.55      8.62 o 
 -11  -1   1      119.95      111.81     18.25 o 
 -10  -1   1      915.66      992.35     30.24 o 
  -9  -1   1      388.11      375.33     18.64 o 
  -8  -1   1       84.91       90.86     16.27 o 
  -7  -1   1      844.42      859.17     24.59 o 
  -6  -1   1      592.35      580.99     30.18 o 
  -5  -1   1        3.86        3.56      3.54 o 
  -4  -1   1      445.03      490.67     24.72 o 
  -3  -1   1     4583.95     4225.15     28.62 o 
  -2  -1   1      915.19      882.54     13.38 o 
  -1  -1   1      540.54      504.58      6.85 o 
   0  -1   1       91.21       97.07      3.08 o 
   1  -1   1     1054.94     1003.78      8.08 o 
   2  -1   1      282.32      231.99      6.04 o 
   3  -1   1       33.52       51.47      4.94 o 
   4  -1   1      652.69      667.74     16.20 o 
   5  -1   1       62.54       62.24      7.92 o 
   6  -1   1       27.10       46.51      6.80 o 
   7  -1   1        3.24        1.59      4.68 o 
   8  -1   1       37.49       24.35      7.16 o 
   9  -1   1       86.67       73.28     13.58 o 
  10  -1   1       79.64       61.60     11.90 o 
  11  -1   1       60.45       56.43     13.87 o 
  12  -1   1       17.02       27.21      8.61 o 
 -12   0   1       58.27       50.60     16.63 o 
 -11   0   1       21.72       18.18      5.31 o 
 -10   0   1      620.77      592.70     31.20 o 
  -9   0   1       33.39       26.03      9.52 o 
  -8   0   1      403.54      423.50     19.24 o 
  -7   0   1      826.70      868.79     31.63 o 
  -6   0   1      292.49      292.68     14.74 o 
  -5   0   1      303.83      302.05     14.56 o 
  -4   0   1     3576.99     3640.55     19.43 o 
  -3   0   1     9219.16     8874.19    127.85 o 
  -2   0   1     5131.65     5506.59     36.34 o 
  -1   0   1      532.43      404.39      7.41 o 
   1   0   1     9700.17     9654.62    102.10 o 
   2   0   1    22507.54    23396.58    614.32 o 
   3   0   1    10113.30    10384.07    194.22 o 
   4   0   1      103.37       72.66     37.75 o 
   5   0   1     5724.80     5884.33    134.27 o 
   6   0   1     6178.90     6401.95     86.88 o 
   7   0   1       66.14       61.54     11.10 o 
   8   0   1     1502.39     1654.37     44.79 o 
   9   0   1      464.88      473.53     15.85 o 
  10   0   1       72.10       67.67     13.64 o 
  11   0   1       45.24       41.23      8.04 o 
  12   0   1       43.80       25.30      6.02 o 
 -12   1   1        0.38        7.43      3.10 o 
 -11   1   1        0.47        5.64      3.43 o 
 -10   1   1       15.85       10.40      5.22 o 
  -9   1   1      591.63      622.69     29.01 o 
  -8   1   1      158.02      173.56     14.51 o 
  -7   1   1       11.14        9.41      2.96 o 
  -6   1   1      255.08      285.63     14.40 o 
  -5   1   1     3496.46     3729.28     31.35 o 
  -4   1   1     1824.50     1860.09     22.78 o 
  -3   1   1      228.50      226.85      6.83 o 
  -2   1   1     6885.73     6901.29     44.66 o 
  -1   1   1      364.19      363.75      5.48 o 
   1   1   1     1553.35     1793.11     14.84 o 
   2   1   1      261.73      212.77     11.61 o 
   3   1   1      541.51      550.65      9.68 o 
   4   1   1      397.70      356.57      8.26 o 
   5   1   1      442.01      455.60     14.49 o 
   6   1   1       14.33       11.45      5.09 o 
   7   1   1     1043.63     1064.22     28.82 o 
   8   1   1     2607.66     2685.50     47.18 o 
   9   1   1       36.46       46.72     10.37 o 
  10   1   1        9.80       18.45      4.77 o 
  11   1   1      109.04       79.41     15.67 o 
  12   1   1      355.02      354.39     22.08 o 
  13   1   1      210.57      233.51     23.03 o 
 -12   2   1      139.80       77.42     15.99 o 
 -11   2   1      129.39      148.62     16.19 o 
 -10   2   1        7.51       15.21      4.47 o 
  -9   2   1      385.77      400.85     20.52 o 
  -8   2   1        0.76        7.02      3.32 o 
  -7   2   1      257.52      234.05     25.19 o 
  -6   2   1      116.08      115.54     10.82 o 
  -5   2   1        4.62        8.87      3.56 o 
  -4   2   1       17.55       34.90      5.79 o 
  -3   2   1       26.54       20.01      3.07 o 
  -2   2   1      530.76      449.29      7.63 o 
  -1   2   1      190.62      137.26      3.29 o 
   0   2   1      616.55      614.49      7.55 o 
   1   2   1     1717.48     1723.91     11.73 o 
   2   2   1     1839.89     1990.11     14.90 o 
   3   2   1      185.19      175.56      5.12 o 
   4   2   1       28.89       24.12      2.73 o 
   5   2   1       76.50       87.20     10.23 o 
   6   2   1     1446.33     1530.66     25.71 o 
   7   2   1      777.78      802.73     27.48 o 
   8   2   1      164.80      158.39     11.77 o 
   9   2   1      108.44      139.76     19.39 o 
  10   2   1        1.42        5.39      6.11 o 
  11   2   1      182.52      168.82     21.27 o 
  12   2   1       77.98       57.07     11.16 o 
  13   2   1       85.42       60.74     12.06 o 
 -11   3   1      148.46      104.22     20.58 o 
 -10   3   1       42.02       35.24     11.96 o 
  -9   3   1        1.35        9.87      4.59 o 
  -8   3   1      399.12      406.33     23.90 o 
  -7   3   1      329.85      369.60     18.63 o 
  -6   3   1       46.38       46.22      9.21 o 
  -5   3   1     1616.80     2060.50     64.54 o 
  -4   3   1     1876.92     1850.38     14.07 o 
  -3   3   1      102.98       85.39      5.78 o 
  -2   3   1        3.89        1.43      1.39 o 
  -1   3   1      243.19      209.41      4.35 o 
   0   3   1     1298.25     1389.64     10.74 o 
   1   3   1    10055.51    10275.91    135.12 o 
   2   3   1     6169.66     6076.43     38.20 o 
   3   3   1      360.71      364.68      6.66 o 
   4   3   1       11.88       23.13      3.60 o 
   5   3   1      290.39      210.49     11.66 o 
   6   3   1      950.91      993.48     19.03 o 
   7   3   1       96.62      114.31     11.03 o 
   8   3   1      305.74      313.99     22.98 o 
   9   3   1      703.05      733.14     25.23 o 
  10   3   1        7.97       11.89      6.18 o 
  11   3   1        0.69       11.96      5.12 o 
  12   3   1      120.16      126.89     30.39 o 
  13   3   1        3.16        7.21      6.12 o 
 -11   4   1       12.08       14.56     18.62 o 
 -10   4   1        4.29        6.46      4.74 o 
  -9   4   1       32.74       27.80      5.56 o 
  -8   4   1      195.03      200.02     13.35 o 
  -7   4   1      342.70      386.21     20.58 o 
  -6   4   1       36.60       40.12     10.07 o 
  -5   4   1     1131.29     1149.25     51.78 o 
  -4   4   1      565.16      554.51     16.26 o 
  -3   4   1      689.16      718.06     12.32 o 
  -2   4   1      725.02      745.84     18.32 o 
  -1   4   1     1239.09     1254.71     14.85 o 
   0   4   1     5422.68     5312.14     46.22 o 
   1   4   1      686.46      713.84      8.60 o 
   2   4   1      305.42      321.81      6.95 o 
   3   4   1      303.84      253.09      9.50 o 
   4   4   1       34.91       84.37      8.63 o 
   5   4   1      533.78      541.24     11.03 o 
   6   4   1      581.52      678.48     14.30 o 
   7   4   1      112.42      141.87     18.77 o 
   8   4   1      911.37      979.77     27.29 o 
   9   4   1      675.83      718.04     49.75 o 
  10   4   1       98.23       90.53     16.30 o 
  11   4   1      133.15      138.33     20.98 o 
  12   4   1      815.10      866.17     29.02 o 
  13   4   1       63.38       56.32     15.02 o 
 -10   5   1       48.02       32.05     17.25 o 
  -9   5   1       32.57       19.83     15.98 o 
  -8   5   1       10.87       10.35      4.37 o 
  -7   5   1      146.56      154.34     21.84 o 
  -6   5   1      635.08      646.53     24.98 o 
  -5   5   1       42.90       47.19      7.95 o 
  -4   5   1      483.28      450.11     31.07 o 
  -3   5   1      442.36      434.42     11.03 o 
  -2   5   1     1138.45     1119.30     14.31 o 
  -1   5   1     2654.48     2749.67     15.81 o 
   0   5   1      297.73      355.48      6.41 o 
   1   5   1     1969.47     2050.62     15.29 o 
   2   5   1     4234.47     4562.04     16.53 o 
   3   5   1     4458.14     4601.11     20.05 o 
   4   5   1     1215.57     1411.90     16.49 o 
   5   5   1       15.31        8.79      2.82 o 
   6   5   1      966.31      998.57     44.39 o 
   7   5   1      285.42      237.91     13.37 o 
   8   5   1       24.46       41.45      7.48 o 
   9   5   1       32.95       43.86      9.14 o 
  10   5   1        4.34       15.00      6.32 o 
  11   5   1      340.25      366.82     20.01 o 
  12   5   1      344.81      361.92     37.97 o 
  13   5   1        1.48        7.22      8.29 o 
  -9   6   1       46.16       31.28     14.60 o 
  -8   6   1      206.01      180.02     23.36 o 
  -7   6   1      119.55      101.37     38.62 o 
  -6   6   1      486.71      475.93     21.94 o 
  -5   6   1      173.87      178.04     12.93 o 
  -4   6   1      989.17     1013.34     19.88 o 
  -3   6   1      431.68      377.15     13.16 o 
  -2   6   1      192.02      173.23      8.01 o 
  -1   6   1      109.20      115.54      4.58 o 
   0   6   1      968.48      932.95     28.43 o 
   1   6   1     1390.36     1297.14     18.46 o 
   2   6   1      512.23      528.67      9.32 o 
   3   6   1      396.12      421.80     13.99 o 
   4   6   1     1345.42     1292.94     23.71 o 
   5   6   1       16.04       10.11      5.78 o 
   6   6   1       13.54        8.53      5.22 o 
   7   6   1       69.03       73.10     12.37 o 
   8   6   1      716.31      696.38     23.23 o 
   9   6   1      436.34      388.45     36.47 o 
  10   6   1        9.64        6.72      3.46 o 
  11   6   1       17.31       17.13      5.33 o 
  12   6   1       16.82       17.85      8.09 o 
  13   6   1       93.27      109.27     19.39 o 
  -9   7   1       27.84       36.43     14.88 o 
  -8   7   1      155.14      143.27     66.06 o 
  -7   7   1       50.03       31.17     12.71 o 
  -6   7   1        0.60       -4.80      4.80 o 
  -5   7   1       67.64       78.15     18.38 o 
  -4   7   1       70.12       99.66     22.19 o 
  -3   7   1      118.67      145.46     21.59 o 
  -2   7   1       29.33       20.10     15.18 o 
  -1   7   1     1343.42     1414.28     32.01 o 
   0   7   1     1558.56     1574.32     26.63 o 
   1   7   1       46.87       50.76      5.58 o 
   2   7   1       69.70       76.28      5.82 o 
   3   7   1     1217.73     1150.92     26.93 o 
   4   7   1     2882.43     2921.20     73.36 o 
   5   7   1     1010.65      988.49     35.56 o 
   6   7   1        0.58        8.32      3.77 o 
   7   7   1      343.78      382.58     14.96 o 
   8   7   1     1370.75     1354.85     39.05 o 
   9   7   1      296.85      307.85     15.52 o 
  10   7   1        0.85       11.89      5.21 o 
  11   7   1      143.52      136.86     25.09 o 
  12   7   1      229.64      235.07     34.14 o 
  13   7   1       68.58       68.38     15.88 o 
  -8   8   1        2.84       15.04     18.26 o 
  -7   8   1        3.72       26.18     13.11 o 
  -6   8   1        2.26        9.17      6.34 o 
  -5   8   1        0.50        3.74      3.10 o 
  -4   8   1      111.06       94.99     19.66 o 
  -3   8   1      112.51      130.17     15.26 o 
  -2   8   1       69.70       75.24     14.76 o 
  -1   8   1     1106.28     1169.29     54.95 o 
   0   8   1       23.24       34.74     34.64 o 
   1   8   1      292.73      268.87     12.55 o 
   2   8   1      520.23      526.89     25.36 o 
   3   8   1      277.77      325.21     45.45 o 
   4   8   1      213.31      261.74     63.05 o 
   5   8   1      454.82      482.63     16.54 o 
   6   8   1       60.27       91.88     14.19 o 
   7   8   1      105.11      116.74     13.64 o 
   8   8   1      516.51      512.76     43.83 o 
   9   8   1       51.42       45.86     22.79 o 
  10   8   1       89.13       88.61     18.72 o 
  11   8   1      244.70      292.19     18.70 o 
  12   8   1       51.19       43.90      8.12 o 
  -7   9   1      233.67      164.66     59.11 o 
  -6   9   1       52.99       56.57     24.89 o 
  -5   9   1      100.88      110.34     42.46 o 
  -4   9   1      254.16      247.97     22.95 o 
  -3   9   1      267.97      268.10     21.06 o 
  -2   9   1       84.06       84.50     15.53 o 
  -1   9   1       38.85       32.23     11.64 o 
   0   9   1     1532.94     1700.20     42.89 o 
   1   9   1      121.61      134.44     12.87 o 
   2   9   1        1.02        6.99      3.99 o 
   3   9   1      593.71      591.24     22.94 o 
   4   9   1       69.99       86.67     10.24 o 
   5   9   1        7.00       12.09      4.46 o 
   6   9   1      134.31       93.55     24.48 o 
   7   9   1      234.94      193.19     19.54 o 
   8   9   1        1.05        9.81      3.00 o 
   9   9   1      118.98      120.90     19.19 o 
  10   9   1        1.76       11.49      4.60 o 
  11   9   1        2.60       13.12      6.94 o 
  12   9   1       43.87       32.42     10.08 o 
  -5  10   1       46.61       14.84     14.52 o 
  -4  10   1      112.44       90.55     34.98 o 
  -3  10   1       85.98       77.52     17.71 o 
  -2  10   1        8.03       15.62     10.89 o 
  -1  10   1      317.65      332.32     52.67 o 
   0  10   1     1850.93     1834.12     41.91 o 
   1  10   1       59.74       62.32     11.96 o 
   2  10   1        5.16       10.58      7.22 o 
   3  10   1     1861.36     1946.04     62.14 o 
   4  10   1      557.31      582.73     24.93 o 
   5  10   1      558.65      526.61     22.91 o 
   6  10   1       23.89       19.91     11.55 o 
   7  10   1      385.42      395.93     23.38 o 
   8  10   1      481.18      483.38     21.20 o 
   9  10   1      254.68      238.53     18.80 o 
  10  10   1       17.80       13.39      5.38 o 
  11  10   1      157.51      154.33     44.26 o 
  -4  11   1       16.55       19.06     12.06 o 
  -3  11   1       68.44      107.44     24.77 o 
  -2  11   1        5.86        4.60      5.75 o 
  -1  11   1       70.62      102.22     25.83 o 
   0  11   1        7.20       10.99      6.23 o 
   1  11   1       95.63       72.66     35.18 o 
   2  11   1      231.09      221.80     21.67 o 
   3  11   1      695.18      711.98     33.76 o 
   4  11   1        2.71       10.26      3.58 o 
   5  11   1       10.62       12.19      4.51 o 
   6  11   1      172.73      140.05     21.90 o 
   7  11   1      115.55      104.37     15.94 o 
   8  11   1      137.02      117.48     23.24 o 
   9  11   1        4.12       15.48      5.15 o 
  10  11   1      182.61      179.08     34.21 o 
  -2  12   1       20.27       17.45      9.45 o 
  -1  12   1      118.23      122.80     32.45 o 
   0  12   1      171.13      170.70     14.88 o 
   1  12   1       55.25       35.60     15.63 o 
   2  12   1       26.72       22.14      8.90 o 
   3  12   1        1.84       17.00      7.13 o 
   4  12   1      361.54      386.10     36.24 o 
   5  12   1       66.75       93.37     27.53 o 
   6  12   1        2.11       14.27      8.35 o 
   7  12   1       19.28       14.39      7.66 o 
   8  12   1        3.45        7.89      2.47 o 
   9  12   1       37.35       38.24     17.73 o 
   1  13   1        9.84       13.10      2.91 o 
   2  13   1        1.41        5.21      4.60 o 
   3  13   1      158.83      141.45     40.91 o 
   4  13   1      300.43      311.57     47.81 o 
   6  13   1       65.70       55.42     18.25 o 
   7  13   1      171.95      120.39     38.41 o 
  -5 -12   2      201.63      215.70     39.37 o 
  -4 -12   2       83.91       73.98     18.30 o 
  -3 -12   2       24.93       11.29      8.38 o 
  -2 -12   2       58.16       41.29     15.29 o 
  -8 -11   2      175.42      177.16     43.22 o 
  -7 -11   2        3.51       14.68      8.39 o 
  -6 -11   2        1.51        2.11      6.24 o 
  -5 -11   2        0.34       16.96      7.04 o 
  -4 -11   2        4.01        7.30      5.83 o 
  -3 -11   2       32.09       40.81     13.09 o 
  -2 -11   2        0.52       16.95     10.88 o 
  -1 -11   2        8.35        8.57      3.90 o 
   0 -11   2        8.79       21.25      7.73 o 
   1 -11   2       20.47       16.74      9.77 o 
   2 -11   2        1.51       11.54      5.89 o 
  -9 -10   2      253.97      260.36     27.13 o 
  -8 -10   2      516.36      540.82     48.04 o 
  -7 -10   2       22.69       22.67      6.34 o 
  -6 -10   2      103.31       85.52     19.75 o 
  -5 -10   2      649.53      679.13     25.61 o 
  -4 -10   2      382.70      367.12     33.84 o 
  -3 -10   2       15.11       16.39      6.74 o 
  -2 -10   2      127.82      128.53     22.72 o 
  -1 -10   2      322.13      339.60     42.25 o 
   0 -10   2       56.47       56.32     19.46 o 
   1 -10   2       22.69       29.38      7.91 o 
   2 -10   2      105.38       97.62     20.13 o 
   3 -10   2      148.51      130.02     28.00 o 
   4 -10   2       84.79       67.45     18.46 o 
 -10  -9   2       57.36       44.20     10.14 o 
  -9  -9   2       17.29       20.22      5.59 o 
  -8  -9   2       50.81       33.59      6.92 o 
  -7  -9   2       18.75       13.26      5.06 o 
  -6  -9   2      382.29      334.25     22.42 o 
  -5  -9   2     1277.29     1369.66     46.58 o 
  -4  -9   2        2.66       10.30      5.25 o 
  -3  -9   2      268.60      262.49     39.48 o 
  -2  -9   2      509.72      547.68     27.85 o 
  -1  -9   2      981.91     1057.19     43.97 o 
   0  -9   2      136.04      137.37     33.15 o 
   1  -9   2      176.11      174.49     37.04 o 
   2  -9   2      998.58     1007.44     39.53 o 
   3  -9   2      492.56      496.57     58.44 o 
   4  -9   2       12.22       16.65      6.28 o 
   5  -9   2      168.86      130.50     21.14 o 
 -11  -8   2       10.91        9.30      5.34 o 
 -10  -8   2       11.20       14.80      5.96 o 
  -9  -8   2      330.38      294.88     34.82 o 
  -8  -8   2       56.97       53.57     11.18 o 
  -7  -8   2       21.20       27.79      7.39 o 
  -6  -8   2        2.35       13.72      6.10 o 
  -5  -8   2       18.28       20.70      6.22 o 
  -4  -8   2      309.11      328.30     21.80 o 
  -3  -8   2        8.43        6.59      5.94 o 
  -2  -8   2        5.84        7.14      3.77 o 
  -1  -8   2      510.03      521.30     29.73 o 
   0  -8   2       95.29       95.36     25.19 o 
   1  -8   2        5.49       14.75      8.41 o 
   2  -8   2      250.50      301.23     29.35 o 
   3  -8   2      242.63      327.02     78.01 o 
   4  -8   2        5.71       -0.82      5.80 o 
   5  -8   2      197.40      174.94     42.35 o 
   6  -8   2       96.71       84.88     19.81 o 
   7  -8   2       47.54       55.81     28.83 o 
 -12  -7   2       51.41       33.23     10.75 o 
 -11  -7   2        4.01       11.32      4.83 o 
 -10  -7   2      314.84      288.28     26.60 o 
  -9  -7   2      656.50      769.84     32.01 o 
  -8  -7   2       85.28       83.78     15.56 o 
  -7  -7   2       75.70       74.59     12.43 o 
  -6  -7   2      800.72      842.75     27.01 o 
  -5  -7   2     1912.98     2026.65     57.57 o 
  -4  -7   2     1625.51     1762.95     38.29 o 
  -3  -7   2     2113.57     2110.08     51.83 o 
  -2  -7   2      592.23      644.34     14.57 o 
  -1  -7   2       52.75       67.44     10.38 o 
   0  -7   2        6.19        9.33      5.24 o 
   1  -7   2        0.55        2.79      5.95 o 
   2  -7   2      124.13      127.99     24.00 o 
   3  -7   2      129.39      125.32     29.18 o 
   4  -7   2       64.02       60.41     15.61 o 
   5  -7   2        2.76        8.63     11.18 o 
   6  -7   2        0.08        2.55      6.69 o 
   7  -7   2       55.00       60.33     11.94 o 
   8  -7   2       21.41       29.64     16.51 o 
 -12  -6   2       19.67       13.80      4.19 o 
 -11  -6   2       57.61       52.67      8.74 o 
 -10  -6   2      139.65      109.80     22.27 o 
  -9  -6   2      445.28      464.24     23.67 o 
  -8  -6   2      113.25      139.14     18.00 o 
  -7  -6   2       20.48       24.64      5.40 o 
  -6  -6   2      518.78      509.73     19.73 o 
  -5  -6   2     2730.98     2878.19     32.87 o 
  -4  -6   2     1479.78     1501.68     31.66 o 
  -3  -6   2      965.70      933.32     29.20 o 
  -2  -6   2     2024.01     2128.00     30.63 o 
  -1  -6   2      617.74      581.24     27.93 o 
   0  -6   2        1.05        0.75      2.26 o 
   1  -6   2      309.67      338.72     71.61 o 
   2  -6   2      783.59      798.76     37.67 o 
   3  -6   2      391.08      435.90     40.37 o 
   4  -6   2       12.25       23.39      8.48 o 
   5  -6   2      761.90      779.40     42.86 o 
   6  -6   2      549.80      592.28     42.57 o 
   7  -6   2      213.72      229.54     17.49 o 
   8  -6   2        6.34        7.71      6.38 o 
   9  -6   2       18.89       28.85     12.24 o 
 -12  -5   2      188.01      163.01     38.57 o 
 -11  -5   2       67.55       50.48     14.54 o 
 -10  -5   2       24.99       26.41      6.64 o 
  -9  -5   2       85.57      101.83     16.22 o 
  -8  -5   2      121.20      143.09     22.82 o 
  -7  -5   2      234.85      221.40     16.42 o 
  -6  -5   2       54.51       76.88      9.44 o 
  -5  -5   2        0.88       14.23      5.65 o 
  -4  -5   2      251.76      229.65     15.61 o 
  -3  -5   2      557.47      506.29     16.22 o 
  -2  -5   2       28.01       32.08      4.12 o 
  -1  -5   2       68.52       52.45      5.95 o 
   0  -5   2      153.60      141.49     13.68 o 
   1  -5   2      291.12      272.00     17.77 o 
   2  -5   2      403.95      398.04     24.63 o 
   3  -5   2      113.05      131.53     16.65 o 
   4  -5   2       20.26       15.68      7.22 o 
   5  -5   2      617.67      614.94     72.02 o 
   6  -5   2      446.02      450.38     85.06 o 
   7  -5   2      194.08      225.93     45.45 o 
   8  -5   2       20.52       18.91      8.08 o 
   9  -5   2        1.03        7.16      7.61 o 
  10  -5   2      190.25      199.43     33.84 o 
 -12  -4   2       28.64       26.21      6.92 o 
 -11  -4   2        9.79       10.48      6.73 o 
 -10  -4   2      305.88      287.73     21.27 o 
  -9  -4   2      466.69      495.94     22.95 o 
  -8  -4   2       79.65       84.47     13.21 o 
  -7  -4   2      412.80      374.84     22.41 o 
  -6  -4   2     2613.54     2828.60     54.47 o 
  -5  -4   2     2582.05     2604.52     46.38 o 
  -4  -4   2     1902.38     2004.96     31.88 o 
  -3  -4   2       66.23       65.83     11.40 o 
  -2  -4   2      136.04      136.74     12.41 o 
  -1  -4   2     6249.71     6654.13     37.32 o 
   0  -4   2      876.71      971.32     13.86 o 
   1  -4   2      690.14      720.59     34.52 o 
   2  -4   2      866.98      812.18     28.89 o 
   3  -4   2      121.25      128.63     12.41 o 
   4  -4   2       90.80       80.09      4.95 o 
   5  -4   2        3.41        1.60      2.69 o 
   6  -4   2        5.07        4.56      2.67 o 
   7  -4   2       34.54       28.61      7.08 o 
   8  -4   2       35.33       35.83     10.58 o 
   9  -4   2       33.46       35.38     43.43 o 
  10  -4   2       62.31       54.91     15.98 o 
 -13  -3   2       47.33       39.81     13.20 o 
 -12  -3   2        2.34       -1.75      5.46 o 
 -11  -3   2        2.55       10.40      4.96 o 
 -10  -3   2      424.32      436.54     26.44 o 
  -9  -3   2      524.64      549.76     35.61 o 
  -8  -3   2       30.18       45.60      9.67 o 
  -7  -3   2      800.09      813.88     32.80 o 
  -6  -3   2     2903.68     3009.53     57.29 o 
  -5  -3   2     1894.56     1873.82     29.72 o 
  -4  -3   2      143.71      147.09     12.97 o 
  -3  -3   2      330.37      279.84     10.16 o 
  -2  -3   2     4533.77     4393.02     57.71 o 
  -1  -3   2     3693.44     3434.74     16.14 o 
   0  -3   2        1.10        2.09      1.79 o 
   1  -3   2      984.27      883.12     22.97 o 
   2  -3   2     2054.78     1951.50     10.31 o 
   3  -3   2      374.37      304.25      6.54 o 
   4  -3   2       65.20       62.37      5.10 o 
   5  -3   2     3101.88     3220.06     45.11 o 
   6  -3   2     1538.34     1572.27     34.03 o 
   7  -3   2      341.86      350.43     36.16 o 
   8  -3   2       29.12       30.11      6.54 o 
   9  -3   2      125.91      151.62     21.85 o 
  10  -3   2       49.87       65.63     15.31 o 
  11  -3   2      293.01      331.34     33.72 o 
 -13  -2   2        0.76        7.38      4.59 o 
 -12  -2   2       31.30       23.37      7.05 o 
 -11  -2   2        2.55       12.38      3.65 o 
 -10  -2   2        1.46        7.66      8.65 o 
  -9  -2   2        5.49       11.19      3.74 o 
  -8  -2   2       84.93       88.18     13.91 o 
  -7  -2   2        6.81        7.04      5.04 o 
  -6  -2   2        5.60        9.16      4.24 o 
  -5  -2   2       13.99       12.45      5.26 o 
  -4  -2   2      370.44      341.71     14.02 o 
  -3  -2   2      150.81      158.20      5.60 o 
  -2  -2   2      258.88      208.99      5.70 o 
  -1  -2   2     5183.64     5193.33     34.30 o 
   0  -2   2     1108.32     1083.65     10.50 o 
   1  -2   2     2836.88     2782.86     25.30 o 
   2  -2   2     1168.91     1084.00     11.81 o 
   3  -2   2      144.96      140.05     14.05 o 
   4  -2   2      700.32      686.15     22.34 o 
   5  -2   2     1102.01     1115.46     29.09 o 
   6  -2   2     1290.20     1345.34     43.84 o 
   7  -2   2      337.06      345.34     14.35 o 
   8  -2   2      298.30      425.28     77.67 o 
   9  -2   2      214.45      246.14     17.98 o 
  10  -2   2      384.81      374.04     16.92 o 
  11  -2   2      162.98      118.18     32.49 o 
  12  -2   2       11.64        9.75      6.11 o 
 -12  -1   2       57.34       43.17      9.72 o 
 -11  -1   2       27.42       29.12      9.01 o 
 -10  -1   2      119.92       89.85     15.59 o 
  -9  -1   2      670.95      695.77     32.39 o 
  -8  -1   2      121.10      114.57     14.54 o 
  -7  -1   2      487.61      458.00     19.84 o 
  -6  -1   2      701.93      645.13     25.86 o 
  -5  -1   2     1645.00     1630.17     29.87 o 
  -4  -1   2     2211.23     2276.92     32.08 o 
  -3  -1   2      177.71      167.13      7.84 o 
  -2  -1   2     3125.75     3117.43     21.63 o 
  -1  -1   2     4496.43     4629.49     32.62 o 
   0  -1   2     3693.99     4152.73     26.92 o 
   1  -1   2       92.44       87.51      4.34 o 
   2  -1   2        1.91        5.87      1.42 o 
   3  -1   2      520.04      607.26      9.14 o 
   4  -1   2      706.31      700.40     14.07 o 
   5  -1   2      513.41      527.45     10.08 o 
   6  -1   2       76.62       83.13     11.07 o 
   7  -1   2       22.20       29.32      8.95 o 
   8  -1   2        4.85        5.28      3.59 o 
   9  -1   2       33.21       35.06      5.37 o 
  10  -1   2        3.54       13.76      4.91 o 
  11  -1   2        3.31        4.44      4.05 o 
  12  -1   2        4.63       11.99      4.89 o 
 -12   0   2        1.06       10.55      5.84 o 
 -11   0   2      137.63      130.24     17.83 o 
 -10   0   2      263.93      295.41     20.63 o 
  -9   0   2      221.16      238.56     17.70 o 
  -8   0   2       10.67       23.79      7.01 o 
  -7   0   2     1053.17     1089.51     42.46 o 
  -6   0   2     1499.59     1429.73     31.43 o 
  -5   0   2      693.15      700.00     19.16 o 
  -4   0   2       39.45       24.44      7.53 o 
  -3   0   2     1377.11     1142.97     11.22 o 
  -2   0   2    28591.15    28289.43    429.37 o 
  -1   0   2     4166.79     3868.65     24.96 o 
   0   0   2       54.05       54.17      2.85 o 
   1   0   2     4781.64     4781.57     33.23 o 
   2   0   2     2605.21     2413.38     16.62 o 
   3   0   2      347.58      293.85      7.64 o 
   4   0   2      234.73      246.16      7.39 o 
   5   0   2     1422.35     1449.05     23.09 o 
   6   0   2      111.81      112.10     20.57 o 
   7   0   2     1091.01     1115.56     25.45 o 
   8   0   2       18.03       16.62      5.90 o 
   9   0   2       16.52       11.88      4.42 o 
  10   0   2       59.13       81.61     12.79 o 
  11   0   2      243.34      242.66     20.26 o 
  12   0   2       22.83       13.61      5.68 o 
 -12   1   2        1.50       10.41     17.09 o 
 -11   1   2        9.55        3.93      4.73 o 
 -10   1   2        4.96       12.26      4.84 o 
  -9   1   2        0.42        4.42      5.02 o 
  -8   1   2        3.51        8.20      4.86 o 
  -7   1   2      143.03      161.74     23.05 o 
  -6   1   2      134.88      143.24     13.89 o 
  -5   1   2      411.91      410.14     12.62 o 
  -4   1   2     1152.66     1231.26     20.58 o 
  -3   1   2     8711.53     8521.21     37.94 o 
  -2   1   2    34729.02    34134.20    633.38 o 
  -1   1   2     3046.90     2735.10     17.97 o 
   0   1   2    10686.12    10617.43    106.96 o 
   1   1   2     5569.20     5476.25     33.48 o 
   2   1   2     4020.04     4139.07     26.06 o 
   3   1   2       41.20       48.55      5.42 o 
   5   1   2     5374.71     5435.99     49.09 o 
   6   1   2      246.52      224.76     13.81 o 
   7   1   2       25.00       27.72      5.70 o 
   8   1   2     2435.30     2545.05     54.19 o 
   9   1   2      649.26      648.33     34.49 o 
  10   1   2      754.58      802.72     24.37 o 
  11   1   2        8.35       10.87      4.19 o 
  12   1   2      150.62      166.83     16.10 o 
  13   1   2      179.40      162.47     25.98 o 
 -12   2   2        0.35       -0.76      6.22 o 
 -11   2   2       11.24       11.48      5.42 o 
 -10   2   2      270.81      248.59     20.81 o 
  -9   2   2      415.70      410.82     21.39 o 
  -8   2   2       19.52       14.12     10.39 o 
  -7   2   2      585.86      580.04     33.69 o 
  -6   2   2      317.35      286.73     17.66 o 
  -5   2   2       26.05       35.21      6.70 o 
  -4   2   2      554.24      622.62     15.35 o 
  -3   2   2      434.84      473.19      8.82 o 
  -2   2   2     5903.80     6597.25     94.19 o 
  -1   2   2    10804.42    10961.70     81.13 o 
   0   2   2     4810.08     5181.15     57.18 o 
   1   2   2      293.57      213.74      6.44 o 
   2   2   2       31.33       58.54      7.42 o 
   3   2   2      126.54      145.04      5.08 o 
   4   2   2     1384.52     1366.25     30.79 o 
   5   2   2      105.59      139.30     20.58 o 
   6   2   2      766.26      795.80     12.52 o 
   7   2   2      337.94      310.01     23.48 o 
   8   2   2      877.36      840.74     23.46 o 
   9   2   2       84.91       92.61     12.31 o 
  10   2   2      251.12      236.24     19.31 o 
  11   2   2       35.10       32.40      6.41 o 
  12   2   2      189.68      152.41     34.42 o 
  13   2   2       43.33       35.10      8.23 o 
 -11   3   2       36.22       34.31     17.51 o 
 -10   3   2      306.75      378.77     35.27 o 
  -9   3   2       32.23       27.19      7.75 o 
  -8   3   2        9.54       14.94      6.30 o 
  -7   3   2      534.58      587.07     27.62 o 
  -6   3   2      986.98     1076.39     21.73 o 
  -5   3   2        2.00        3.28      3.50 o 
  -4   3   2     2870.86     2966.79     48.61 o 
  -3   3   2     3593.62     3665.78     99.82 o 
  -2   3   2     2449.21     2266.32     12.73 o 
  -1   3   2     7030.37     7011.97     43.74 o 
   0   3   2     7335.67     7381.31     58.76 o 
   1   3   2     6279.88     6615.48     41.12 o 
   2   3   2     1579.31     1449.43     10.73 o 
   3   3   2       77.65       76.02      4.01 o 
   4   3   2       93.91      118.98      5.41 o 
   5   3   2      112.74      104.75      8.15 o 
   6   3   2      747.80      749.31     25.16 o 
   7   3   2      763.29      884.52    108.74 o 
   8   3   2        1.07        8.46      3.66 o 
   9   3   2      508.14      583.38     21.13 o 
  10   3   2       45.09       40.26     14.20 o 
  11   3   2       41.25       47.92     10.78 o 
  12   3   2        0.54        3.88      4.48 o 
  13   3   2        5.99       16.86      6.43 o 
 -11   4   2        4.71       30.56     15.52 o 
 -10   4   2      108.41       99.13     26.74 o 
  -9   4   2        0.97        7.83      2.90 o 
  -8   4   2       34.84       33.18      6.74 o 
  -7   4   2      100.49      109.56     17.89 o 
  -6   4   2       28.57       26.93      6.99 o 
  -5   4   2      126.94      120.48     15.10 o 
  -4   4   2     1385.07     1403.58     18.53 o 
  -3   4   2     2623.88     2561.00     18.65 o 
  -2   4   2     3321.15     3411.43     36.98 o 
  -1   4   2     1004.62     1010.11      8.07 o 
   0   4   2     1757.58     1677.72      9.44 o 
   1   4   2     1603.13     1469.67     11.76 o 
   2   4   2     9355.90     9334.04     58.17 o 
   3   4   2      328.05      362.81      6.64 o 
   4   4   2     1045.89      870.32      8.95 o 
   5   4   2      835.10      751.56     12.34 o 
   6   4   2      201.43      214.40      9.83 o 
   7   4   2      135.57      104.91     13.96 o 
   8   4   2      479.79      540.46     35.28 o 
   9   4   2     1189.64     1247.99     37.62 o 
  10   4   2       15.82       16.84      4.95 o 
  11   4   2        0.04        9.12      3.38 o 
  12   4   2       11.06       21.83      6.60 o 
  13   4   2      136.54      100.93     23.20 o 
 -10   5   2       40.49       21.75     12.51 o 
  -9   5   2       81.94       56.78     27.02 o 
  -8   5   2        0.39        5.90      3.43 o 
  -7   5   2        7.29        8.89      4.51 o 
  -6   5   2      124.42      120.46     13.60 o 
  -5   5   2      263.13      295.24     16.45 o 
  -4   5   2       18.04       15.61      4.28 o 
  -3   5   2       38.29       44.01      4.72 o 
  -2   5   2      119.16      104.59      5.81 o 
  -1   5   2      497.71      502.38      7.73 o 
   0   5   2      830.39      802.29     13.71 o 
   1   5   2       77.70       75.81      4.92 o 
   2   5   2       54.90       71.04      5.40 o 
   3   5   2      117.09       83.12      7.84 o 
   4   5   2      519.98      504.25      9.70 o 
   5   5   2     1087.96     1102.43     20.99 o 
   6   5   2        6.53        5.23      3.39 o 
   7   5   2     1842.91     1913.08    102.26 o 
   8   5   2     1577.94     1681.65     43.85 o 
   9   5   2      698.97      706.30     27.64 o 
  10   5   2       74.41       78.19     10.72 o 
  11   5   2       13.20       17.72      7.26 o 
  12   5   2      158.34      126.11     25.73 o 
  13   5   2      217.95      201.68     47.18 o 
  -9   6   2       41.71       45.24     20.99 o 
  -8   6   2       71.62       79.21     37.52 o 
  -7   6   2      299.77      323.25     19.29 o 
  -6   6   2      638.67      655.90     44.27 o 
  -5   6   2       31.55       23.55      5.01 o 
  -4   6   2      419.38      429.58     18.17 o 
  -3   6   2     2231.32     2288.12     44.81 o 
  -2   6   2     2008.93     2026.14     27.93 o 
  -1   6   2       38.36       32.86      3.91 o 
   0   6   2      489.38      476.08      7.32 o 
   1   6   2     2117.68     2207.70     26.78 o 
   2   6   2      894.79      779.49     13.35 o 
   3   6   2      642.66      626.49     15.25 o 
   4   6   2     1622.11     1655.94     25.28 o 
   5   6   2      907.54      875.23     12.21 o 
   6   6   2      478.16      497.89     14.05 o 
   7   6   2       53.78       40.30      7.90 o 
   8   6   2      232.84      227.54     37.62 o 
   9   6   2      296.27      313.06     13.36 o 
  10   6   2      364.55      349.77     13.36 o 
  11   6   2       24.26       20.95      5.94 o 
  12   6   2       49.71       34.66     16.17 o 
  13   6   2       15.29       27.21     12.04 o 
  -9   7   2        0.38        4.06      8.00 o 
  -8   7   2       40.38       55.09     15.76 o 
  -7   7   2       35.73       66.27     26.26 o 
  -6   7   2       74.76       91.21     24.63 o 
  -5   7   2       12.35       11.77      3.75 o 
  -4   7   2      359.03      379.13     26.50 o 
  -3   7   2      549.38      559.82     16.36 o 
  -2   7   2     1256.72     1237.94     18.87 o 
  -1   7   2      131.63      120.48      8.21 o 
   0   7   2     1576.69     1569.23     26.54 o 
   1   7   2     2746.86     2666.25     41.13 o 
   2   7   2     1648.94     1738.42     27.64 o 
   3   7   2       22.39       31.84      8.40 o 
   4   7   2     2207.36     2274.84     44.04 o 
   5   7   2     1712.51     1734.73     42.70 o 
   6   7   2     1000.94      937.04     45.98 o 
   7   7   2      173.22      191.11     11.36 o 
   8   7   2      989.72      985.98     88.95 o 
   9   7   2      910.21      962.65     34.85 o 
  10   7   2      382.27      358.37     24.45 o 
  11   7   2       85.37       89.17     15.75 o 
  12   7   2      168.89      176.43     36.67 o 
  13   7   2       79.19       82.58     15.95 o 
  -8   8   2       26.43       18.09     15.56 o 
  -7   8   2       45.99       51.19     35.14 o 
  -6   8   2       49.01       25.94     16.81 o 
  -5   8   2       22.95       27.16      6.73 o 
  -4   8   2      258.45      268.28     21.27 o 
  -3   8   2      291.46      275.07     17.50 o 
  -2   8   2        4.26        2.94      2.78 o 
  -1   8   2       18.23       22.28      7.84 o 
   0   8   2      413.35      390.99     15.24 o 
   1   8   2      406.69      384.10     15.28 o 
   2   8   2      121.40      126.98     10.70 o 
   3   8   2        3.34        5.74      2.87 o 
   4   8   2      569.25      559.20     23.51 o 
   5   8   2     1057.85     1056.48     28.74 o 
   6   8   2      205.26      201.91     11.36 o 
   7   8   2      345.95      377.17     19.79 o 
   8   8   2      520.71      542.42     18.52 o 
   9   8   2      180.82      170.89     15.64 o 
  10   8   2       51.71       43.42     13.49 o 
  11   8   2      114.98      109.38     26.64 o 
  12   8   2      317.95      374.75     43.70 o 
  13   8   2      151.02      145.51     47.97 o 
  -7   9   2      185.70      365.71    121.51 o 
  -6   9   2      176.80      152.47     54.52 o 
  -5   9   2       60.82       79.98     34.30 o 
  -4   9   2       85.22       68.81     14.26 o 
  -3   9   2      944.29      944.68     64.17 o 
  -2   9   2       94.14      103.25     11.62 o 
  -1   9   2       50.83       67.08     11.07 o 
   0   9   2       19.17       19.59      5.42 o 
   1   9   2      249.59      253.04     13.85 o 
   2   9   2      184.69      184.94     18.63 o 
   3   9   2        1.16        3.26      3.69 o 
   4   9   2      510.30      493.92     32.27 o 
   5   9   2       71.47       86.31     11.41 o 
   6   9   2       82.73       95.01     14.14 o 
   7   9   2       52.60       55.10     11.38 o 
   8   9   2      282.90      266.53     13.64 o 
   9   9   2      281.39      265.42     19.78 o 
  10   9   2       18.88       23.45      6.53 o 
  11   9   2        5.95        6.69      8.09 o 
  12   9   2        0.11       11.47      9.00 o 
  -6  10   2       30.95       28.79      9.93 o 
  -5  10   2       34.91       42.78     12.75 o 
  -4  10   2      290.78      334.26     48.13 o 
  -3  10   2      158.50      143.47     45.56 o 
  -2  10   2        0.24       12.49      9.61 o 
  -1  10   2       20.87       18.82     12.93 o 
   0  10   2      580.09      692.20     35.32 o 
   1  10   2      874.73      897.19     43.07 o 
   2  10   2      219.82      219.43     15.03 o 
   3  10   2      182.96      211.74     12.65 o 
   4  10   2      374.59      459.90     79.63 o 
   5  10   2      703.56      704.89     36.34 o 
   6  10   2      715.59      704.17     19.04 o 
   7  10   2      145.93      147.79     10.91 o 
   8  10   2      532.95      518.26     21.38 o 
   9  10   2      417.58      418.13     18.18 o 
  10  10   2       60.65       71.09     16.38 o 
  11  10   2        0.15        5.91      6.01 o 
  -4  11   2        7.49       23.60     17.73 o 
  -3  11   2        0.39        5.87      6.55 o 
  -2  11   2      137.52      133.54     20.47 o 
  -1  11   2       54.41       73.52     14.47 o 
   0  11   2      433.23      465.55     28.17 o 
   1  11   2      207.92      220.36     12.49 o 
   2  11   2       22.63        8.48      6.67 o 
   3  11   2      606.48      649.15     33.64 o 
   4  11   2      225.28      229.34     13.56 o 
   5  11   2      332.06      343.30     28.29 o 
   6  11   2       35.28       28.46      6.61 o 
   7  11   2      332.29      317.64     21.68 o 
   8  11   2      380.62      372.43     18.49 o 
   9  11   2       84.34       56.18     14.61 o 
  10  11   2       10.70       15.28      4.73 o 
  11  11   2      191.46      150.64     41.80 o 
  -2  12   2       24.81       33.01     12.75 o 
  -1  12   2        2.22       27.50     13.19 o 
   0  12   2       30.51       45.70     13.41 o 
   1  12   2      110.23      110.48     22.82 o 
   2  12   2       93.14       89.64     23.59 o 
   3  12   2       12.96        6.04      4.73 o 
   4  12   2      101.84       87.91     22.19 o 
   5  12   2        1.93       10.64      5.48 o 
   6  12   2       44.30       58.55      9.36 o 
   7  12   2        8.83       10.88      3.99 o 
   8  12   2       13.24       29.87     20.49 o 
   9  12   2       47.07       59.11     23.76 o 
   0  13   2      204.73      137.03     41.38 o 
   1  13   2      224.39      167.35     63.57 o 
   2  13   2       35.01       21.85      8.57 o 
   3  13   2      110.98       59.67     21.59 o 
   4  13   2      138.47      118.78     26.18 o 
   5  13   2       84.15       72.38     17.23 o 
   6  13   2       27.88       17.66      6.21 o 
   7  13   2       52.07       74.39     26.42 o 
   8  13   2      198.61      113.11     50.30 o 
  -6 -11   3       22.02       28.55     12.14 o 
  -5 -11   3        1.18        0.19      7.43 o 
  -4 -11   3       29.47       35.34     11.20 o 
  -3 -11   3        1.46       16.76      5.85 o 
  -2 -11   3        1.18       10.76      8.11 o 
  -1 -11   3       11.56       14.76      7.94 o 
   0 -11   3        0.82        0.26      6.60 o 
  -8 -10   3      289.43      228.27     27.11 o 
  -7 -10   3      285.66      247.96     54.07 o 
  -6 -10   3       93.28      119.92     23.46 o 
  -5 -10   3       61.17       33.76     15.10 o 
  -4 -10   3      138.23      140.13     26.60 o 
  -3 -10   3       74.30       86.53     22.01 o 
  -2 -10   3        1.96        8.91      5.70 o 
  -1 -10   3        7.56       12.38      8.85 o 
   0 -10   3      416.87      473.23     35.20 o 
   1 -10   3      164.05      161.68     32.26 o 
   2 -10   3       29.06       35.59     18.13 o 
   3 -10   3       98.10       60.71     27.93 o 
 -10  -9   3        4.87       17.97      8.24 o 
  -9  -9   3       48.36       51.34     12.76 o 
  -8  -9   3      121.24      116.02     29.25 o 
  -7  -9   3       21.02        9.71      6.77 o 
  -6  -9   3       67.12       52.33      9.42 o 
  -5  -9   3      241.64      253.43     20.12 o 
  -4  -9   3      486.05      505.94     31.56 o 
  -3  -9   3       62.34       75.05     16.44 o 
  -2  -9   3      158.42      154.32     25.35 o 
  -1  -9   3      355.30      399.26     23.53 o 
   0  -9   3     1011.04     1075.60     43.02 o 
   1  -9   3       68.81       68.96     13.59 o 
   2  -9   3      120.26       94.55     24.47 o 
   3  -9   3      726.09      676.92     41.19 o 
   4  -9   3      309.77      378.44     33.51 o 
   5  -9   3       41.41       37.72     15.17 o 
 -10  -8   3        2.65        7.23      4.84 o 
  -9  -8   3        0.32        7.80      6.49 o 
  -8  -8   3       72.02       57.05     16.29 o 
  -7  -8   3      151.65      149.41     18.93 o 
  -6  -8   3      283.07      286.11     23.70 o 
  -5  -8   3      102.63       87.58     17.07 o 
  -4  -8   3       60.18       30.93     10.13 o 
  -3  -8   3       80.67       79.34     13.19 o 
  -2  -8   3      190.48      197.08     33.00 o 
  -1  -8   3       59.45       80.56     16.43 o 
   0  -8   3       52.20       66.86     13.72 o 
   1  -8   3        7.23       20.66      8.27 o 
   2  -8   3       53.37       64.55     15.83 o 
   3  -8   3      171.93      130.17     29.66 o 
   4  -8   3       12.95       14.35      8.16 o 
   5  -8   3       28.29       15.53      8.15 o 
   6  -8   3       38.34       41.69     12.43 o 
 -11  -7   3       15.30       12.08      3.83 o 
 -10  -7   3       53.73       63.38     14.13 o 
  -9  -7   3      244.29      265.15     15.19 o 
  -8  -7   3      386.38      374.39     24.60 o 
  -7  -7   3       44.87       40.11     12.17 o 
  -6  -7   3      107.95      106.71     13.65 o 
  -5  -7   3      425.96      414.03     17.76 o 
  -4  -7   3      118.67      145.24     16.29 o 
  -3  -7   3      858.89      950.40     30.37 o 
  -2  -7   3        2.76       10.37      5.01 o 
  -1  -7   3      400.56      427.48     27.01 o 
   0  -7   3      719.12      811.64     63.89 o 
   1  -7   3      196.34      200.23     25.77 o 
   2  -7   3       41.99       30.69     11.90 o 
   3  -7   3      343.56      323.17     29.60 o 
   4  -7   3      555.36      572.95     32.34 o 
   5  -7   3        2.18        6.63      7.00 o 
   6  -7   3       13.08       10.74      8.04 o 
   7  -7   3       12.29       19.49      8.73 o 
 -12  -6   3       25.07       13.54      7.37 o 
 -11  -6   3        2.50       10.79      4.44 o 
 -10  -6   3       30.88       19.30      8.59 o 
  -9  -6   3       82.30       98.02     16.10 o 
  -8  -6   3        0.97       13.82      6.20 o 
  -7  -6   3       37.15       25.92      6.11 o 
  -6  -6   3       14.35       11.98      3.96 o 
  -5  -6   3      146.49      135.62     15.82 o 
  -4  -6   3      231.32      204.31     22.49 o 
  -3  -6   3      402.82      421.93     27.04 o 
  -2  -6   3      160.97      151.12     14.48 o 
  -1  -6   3      108.32       97.77      6.71 o 
   0  -6   3      275.10      265.27     10.35 o 
   1  -6   3      116.90      133.84     20.90 o 
   2  -6   3       12.32       18.83      8.05 o 
   3  -6   3     1305.17     1350.73     65.86 o 
   4  -6   3     1101.64     1125.39     62.08 o 
   5  -6   3       86.43      108.36     15.58 o 
   6  -6   3        5.36        9.62      8.62 o 
   7  -6   3      197.22      195.95     37.03 o 
   8  -6   3      121.47       99.62     30.18 o 
 -12  -5   3        0.39       10.24      4.94 o 
 -11  -5   3      158.85      146.92     22.16 o 
 -10  -5   3      135.62      116.02     19.51 o 
  -9  -5   3      204.06      199.08     20.06 o 
  -8  -5   3        0.56        8.16      4.69 o 
  -7  -5   3      388.06      374.20     27.20 o 
  -6  -5   3      687.62      659.79     20.67 o 
  -5  -5   3      997.95      953.98     31.23 o 
  -4  -5   3       49.76       53.81     18.20 o 
  -3  -5   3       46.24       62.59     12.45 o 
  -2  -5   3     1496.48     1468.59     29.13 o 
  -1  -5   3      259.65      246.35     13.72 o 
   0  -5   3       39.94       45.76      5.60 o 
   1  -5   3      366.47      397.70     17.54 o 
   2  -5   3      470.89      473.42     22.10 o 
   3  -5   3      182.77      190.08     28.96 o 
   4  -5   3       78.68       74.39     13.30 o 
   5  -5   3      146.04      152.40     26.04 o 
   6  -5   3      131.90      117.35     20.73 o 
   7  -5   3      285.16      276.56     29.31 o 
   8  -5   3       48.93       47.32     12.30 o 
   9  -5   3        5.02        7.03      7.21 o 
 -12  -4   3       59.34       47.43     12.94 o 
 -11  -4   3       27.39       18.17      6.53 o 
 -10  -4   3      224.80      251.37     48.45 o 
  -9  -4   3      616.30      656.70     30.95 o 
  -8  -4   3      270.92      284.32     14.91 o 
  -7  -4   3        7.50       19.14      7.15 o 
  -6  -4   3        8.32        9.95      3.99 o 
  -5  -4   3      587.61      667.12     24.85 o 
  -4  -4   3     3033.15     3081.01     66.80 o 
  -3  -4   3     2106.62     2194.67     35.93 o 
  -2  -4   3       16.17       13.62      3.56 o 
  -1  -4   3     1323.51     1361.98     19.38 o 
   0  -4   3      163.36      122.68      7.24 o 
   1  -4   3     1019.96     1007.24     19.87 o 
   2  -4   3      751.16      800.84     49.46 o 
   3  -4   3      161.70      182.70     12.71 o 
   4  -4   3      577.72      583.12     24.18 o 
   5  -4   3      516.10      492.45     11.06 o 
   6  -4   3        5.57        7.76      5.48 o 
   7  -4   3       67.20       56.64     16.26 o 
   8  -4   3       76.01       93.59     19.68 o 
   9  -4   3        3.66       -5.74     13.87 o 
  10  -4   3        6.73       17.21      9.36 o 
 -12  -3   3        9.94        8.22      5.45 o 
 -11  -3   3        1.07        2.16      5.19 o 
 -10  -3   3      455.21      501.62     41.37 o 
  -9  -3   3      423.27      442.17     30.80 o 
  -8  -3   3      105.00      136.62     12.61 o 
  -7  -3   3        3.51        0.95      5.42 o 
  -6  -3   3      603.19      618.93     21.83 o 
  -5  -3   3     1114.29     1117.17     45.70 o 
  -4  -3   3     3468.15     3664.21     54.42 o 
  -3  -3   3      465.91      444.32     13.98 o 
  -2  -3   3       17.86       22.28      6.59 o 
  -1  -3   3     2393.62     2261.96     30.18 o 
   0  -3   3       55.29       36.23      6.14 o 
   1  -3   3      285.11      279.25      7.28 o 
   2  -3   3      315.21      290.06      8.06 o 
   3  -3   3     3073.60     3306.16     41.43 o 
   4  -3   3      697.52      694.97     27.84 o 
   5  -3   3        0.73        5.18      2.94 o 
   6  -3   3      963.86      997.13     26.31 o 
   7  -3   3     1348.35     1426.51     34.36 o 
   8  -3   3      436.44      467.79     33.77 o 
   9  -3   3       42.31       42.86     12.81 o 
  10  -3   3       72.77       48.12     14.67 o 
  11  -3   3       82.62       53.92     21.28 o 
 -12  -2   3        6.86        9.61      6.67 o 
 -11  -2   3        9.81        8.55      5.07 o 
 -10  -2   3       71.18       66.31     13.36 o 
  -9  -2   3        0.22       -1.91      6.38 o 
  -8  -2   3       22.07       33.33      8.69 o 
  -7  -2   3       17.46       14.20      4.55 o 
  -6  -2   3      293.71      297.10     18.53 o 
  -5  -2   3       77.76       87.78     10.22 o 
  -4  -2   3      124.95      114.52     10.76 o 
  -3  -2   3      289.37      239.24     15.53 o 
  -2  -2   3       55.19       43.57      5.96 o 
  -1  -2   3       34.94       64.97      4.93 o 
   0  -2   3     2508.31     2701.54     24.54 o 
   1  -2   3      375.75      442.61     16.95 o 
   2  -2   3     1325.26     1227.77     14.94 o 
   3  -2   3      979.63      963.35     21.48 o 
   4  -2   3       59.14       62.05      6.24 o 
   5  -2   3      243.67      245.17     26.94 o 
   6  -2   3     2396.54     2517.47     43.00 o 
   7  -2   3     1833.77     1994.22     55.95 o 
   8  -2   3      251.12      218.15     11.88 o 
   9  -2   3      333.62      380.73     35.00 o 
  10  -2   3      115.53       95.08     21.24 o 
  11  -2   3       98.95       97.34     14.80 o 
 -12  -1   3       39.03       41.86      9.39 o 
 -11  -1   3       17.20       25.25      9.49 o 
 -10  -1   3        0.64       10.40      7.52 o 
  -9  -1   3      621.36      626.83     30.90 o 
  -8  -1   3      190.88      186.46     18.38 o 
  -7  -1   3       59.92       73.74      8.95 o 
  -6  -1   3        2.86        7.47      3.46 o 
  -5  -1   3      899.53      894.32     17.97 o 
  -4  -1   3     1569.47     1446.19     26.19 o 
  -3  -1   3     1723.54     1842.30     24.02 o 
  -2  -1   3      151.73      130.35      6.16 o 
  -1  -1   3       52.66       56.33      5.54 o 
   0  -1   3      258.35      224.50      6.03 o 
   1  -1   3       46.59       56.09      3.92 o 
   2  -1   3     1511.35     1480.57      9.86 o 
   3  -1   3       19.77       13.20      3.00 o 
   4  -1   3     1065.10     1118.57     18.53 o 
   5  -1   3        3.46        7.23      3.14 o 
   6  -1   3        2.37       14.29     15.90 o 
   7  -1   3      326.71      326.00     22.39 o 
   8  -1   3       32.92       39.51      8.30 o 
   9  -1   3      117.17      114.85     21.72 o 
  10  -1   3       16.39       20.97      5.33 o 
  11  -1   3        3.51        0.16      4.10 o 
  12  -1   3       14.34       12.99      5.89 o 
 -12   0   3       75.49       43.04     10.89 o 
 -11   0   3       24.08       18.83      6.72 o 
 -10   0   3      341.62      336.61     25.89 o 
  -9   0   3      646.97      637.56     36.46 o 
  -8   0   3      470.06      464.02     28.76 o 
  -7   0   3      215.10      228.50     18.42 o 
  -6   0   3     1862.06     1941.36     36.54 o 
  -5   0   3     6609.19     6982.67    126.20 o 
  -4   0   3      819.68      843.32     22.85 o 
  -3   0   3      230.63      195.00      7.04 o 
  -2   0   3      247.76      203.99      7.19 o 
  -1   0   3     7210.77     7054.84     72.20 o 
   0   0   3      321.09      336.00      8.05 o 
   1   0   3     1624.10     1720.83     21.25 o 
   2   0   3      353.31      301.17      6.24 o 
   3   0   3       85.31       43.46      6.60 o 
   4   0   3     1033.51     1011.94     23.97 o 
   5   0   3      103.58      130.59      7.39 o 
   6   0   3      690.23      719.83     38.50 o 
   7   0   3      707.50     1048.96    146.33 o 
   8   0   3        8.65       17.48      7.15 o 
   9   0   3       31.15       23.60      7.75 o 
  10   0   3        3.27        9.50      3.87 o 
  11   0   3        2.27       13.47      4.82 o 
  12   0   3       18.44       25.73      6.94 o 
 -12   1   3       49.63       28.11     21.67 o 
 -11   1   3       22.31       22.23      7.34 o 
 -10   1   3       45.96       39.78     10.03 o 
  -9   1   3        3.31       14.42      6.77 o 
  -8   1   3       92.12       82.07     11.69 o 
  -7   1   3       49.90       49.47      8.40 o 
  -6   1   3      348.13      356.61     19.99 o 
  -5   1   3     1511.93     1486.44     20.43 o 
  -4   1   3     1631.40     1591.47     13.25 o 
  -3   1   3      517.02      506.55     11.59 o 
  -2   1   3      556.68      425.57      8.29 o 
  -1   1   3     2023.63     1901.18     13.96 o 
   0   1   3     3198.75     3441.66     22.69 o 
   1   1   3        4.07       13.23      2.39 o 
   2   1   3    13457.46    13243.67    112.60 o 
   3   1   3     2379.80     2558.96     18.01 o 
   4   1   3       79.00       86.13      6.52 o 
   5   1   3     6412.55     6825.43     42.21 o 
   6   1   3     4019.74     5137.14    300.30 o 
   7   1   3     1293.21     1313.56     27.63 o 
   8   1   3       31.85       30.79      4.82 o 
   9   1   3      321.53      290.07     17.41 o 
  10   1   3      903.02      973.95     29.58 o 
  11   1   3      324.19      305.28     17.87 o 
  12   1   3        7.58       10.00      5.80 o 
  13   1   3      105.86       69.89     22.52 o 
 -11   2   3       49.64       28.81      8.74 o 
 -10   2   3       20.89       21.89      5.66 o 
  -9   2   3      257.22      227.94     18.13 o 
  -8   2   3      172.36      145.23     23.44 o 
  -7   2   3      181.16      149.86     22.63 o 
  -6   2   3       49.56       56.48      9.06 o 
  -5   2   3       87.92       85.83      6.74 o 
  -4   2   3     2823.72     2836.53     22.45 o 
  -3   2   3       54.30       72.55      9.49 o 
  -2   2   3      224.28      205.13      4.90 o 
  -1   2   3      589.56      635.68      9.79 o 
   0   2   3      394.03      450.96      6.62 o 
   1   2   3      583.44      566.38      8.81 o 
   2   2   3      117.30      125.78      3.84 o 
   3   2   3        3.18        2.66      1.37 o 
   4   2   3       54.59       53.16      4.98 o 
   5   2   3     4038.77     4298.10     19.67 o 
   6   2   3      211.13      187.58      5.94 o 
   7   2   3      290.23      286.30     17.18 o 
   8   2   3      575.60      653.46     99.42 o 
   9   2   3       40.23       53.83      7.81 o 
  10   2   3      711.39      718.85     32.42 o 
  11   2   3       13.65       21.40      5.96 o 
  12   2   3       27.50       21.83      7.47 o 
  13   2   3      140.83      103.08     28.99 o 
 -11   3   3       36.04       38.00     12.56 o 
 -10   3   3      249.28      248.30     32.34 o 
  -9   3   3      221.57      211.46     18.88 o 
  -8   3   3      131.97      135.77     13.51 o 
  -7   3   3      278.92      275.91     19.18 o 
  -6   3   3     1157.82     1205.65     30.48 o 
  -5   3   3     1344.18     1407.44     26.78 o 
  -4   3   3      285.82      259.00     12.05 o 
  -3   3   3     2920.99     2802.18     38.81 o 
  -2   3   3     1204.63     1172.71     11.57 o 
  -1   3   3     9686.46     9496.43    183.05 o 
   0   3   3      267.20      274.66      5.03 o 
   1   3   3        0.14        5.12      1.48 o 
   2   3   3     2968.91     2974.96     44.19 o 
   3   3   3     3542.70     3261.09     40.68 o 
   4   3   3     1000.46     1015.47      6.84 o 
   5   3   3       62.16       69.40      6.58 o 
   6   3   3      968.97      990.69     17.50 o 
   7   3   3     2155.81     2122.63     54.22 o 
   8   3   3        2.51        0.58      4.47 o 
   9   3   3        0.51       13.81      5.66 o 
  10   3   3        2.51        8.39      5.12 o 
  11   3   3        8.26       14.02      7.42 o 
  12   3   3       11.20        7.83      4.71 o 
  13   3   3        1.02       14.09      5.09 o 
 -11   4   3       13.85       14.26      7.98 o 
 -10   4   3       56.92       43.65     12.49 o 
  -9   4   3       12.39        9.17      5.24 o 
  -8   4   3      125.54      102.10     16.92 o 
  -7   4   3       65.71       68.98     10.15 o 
  -6   4   3       65.86       74.92      9.74 o 
  -5   4   3      124.27      126.74      8.75 o 
  -4   4   3        8.15        5.87      2.46 o 
  -3   4   3     1053.63     1059.14     23.58 o 
  -2   4   3     3768.25     3888.80     23.51 o 
  -1   4   3     2815.49     2728.75     23.26 o 
   0   4   3       40.53       45.67      3.23 o 
   1   4   3      234.86      257.14      5.65 o 
   2   4   3      312.72      225.85      5.48 o 
   3   4   3      355.29      338.58      5.87 o 
   4   4   3      473.29      533.32     20.20 o 
   5   4   3      186.11      161.00      6.71 o 
   6   4   3      848.61      890.85     23.20 o 
   7   4   3      894.73      976.73     21.31 o 
   8   4   3       62.53       55.69      8.59 o 
   9   4   3      310.87      277.21     51.97 o 
  10   4   3      632.58      721.02     29.86 o 
  11   4   3      132.86      129.62     15.81 o 
  12   4   3       19.16       15.35      8.34 o 
  13   4   3      124.03      126.28     27.73 o 
 -10   5   3       29.79       28.23     14.84 o 
  -9   5   3       44.96       37.52     14.03 o 
  -8   5   3      245.77      248.43     19.44 o 
  -7   5   3      431.19      423.79     15.85 o 
  -6   5   3      241.33      252.77     14.92 o 
  -5   5   3      199.08      189.64      6.76 o 
  -4   5   3      135.34      136.63      9.24 o 
  -3   5   3      181.11      170.07      7.41 o 
  -2   5   3     1155.07     1258.39     27.89 o 
  -1   5   3       14.33        8.07      2.11 o 
   0   5   3     1779.67     1821.48     16.55 o 
   1   5   3      143.92      153.01      4.05 o 
   2   5   3     1390.06     1499.67      8.14 o 
   3   5   3       13.34       13.26      2.56 o 
   4   5   3       80.39       70.78      4.96 o 
   5   5   3      929.05      845.22      7.84 o 
   6   5   3      170.74      193.65     11.36 o 
   7   5   3       11.03       10.16      3.03 o 
   8   5   3      402.00      331.30     17.15 o 
   9   5   3      292.64      324.84    120.39 o 
  10   5   3     2025.09     2263.09    101.37 o 
  11   5   3       68.37       55.58      9.53 o 
  12   5   3       16.32       16.06      9.63 o 
  13   5   3      376.11      399.19    144.88 o 
  -9   6   3      120.79       79.25     28.31 o 
  -8   6   3       32.68       25.53      8.53 o 
  -7   6   3       87.56       59.67     26.34 o 
  -6   6   3      469.04      452.27     43.62 o 
  -5   6   3      518.20      603.32     74.77 o 
  -4   6   3      164.76      141.25     13.45 o 
  -3   6   3      395.10      392.83     11.57 o 
  -2   6   3      861.60      863.87     17.25 o 
  -1   6   3     4163.52     4261.58     44.89 o 
   0   6   3     1152.01     1156.25     14.65 o 
   1   6   3      128.01      128.19      6.01 o 
   2   6   3     8461.18     8666.71     40.82 o 
   3   6   3     1273.32     1221.22     14.27 o 
   4   6   3       52.55       52.54      6.98 o 
   5   6   3      458.52      412.44      7.23 o 
   6   6   3      636.77      678.11     16.70 o 
   7   6   3     1106.95     1076.27     24.37 o 
   8   6   3       10.61       14.69      6.07 o 
   9   6   3       20.55       14.23      6.47 o 
  10   6   3        2.32        4.70      4.58 o 
  11   6   3      107.62      120.96     19.76 o 
  12   6   3        1.37       14.78      9.77 o 
  13   6   3       16.80       22.42      7.97 o 
  -9   7   3       49.94       28.23     15.72 o 
  -8   7   3        0.61        8.52     11.90 o 
  -7   7   3      239.14      296.39     36.23 o 
  -6   7   3      365.82      442.71     40.09 o 
  -5   7   3        0.61        9.90      3.37 o 
  -4   7   3       31.66       27.73      4.63 o 
  -3   7   3      642.80      656.20     29.37 o 
  -2   7   3     2162.46     2203.43     30.24 o 
  -1   7   3     1046.48     1086.10     13.11 o 
   0   7   3       49.66       60.48      6.14 o 
   1   7   3     1237.37     1249.51     16.52 o 
   2   7   3     3197.30     3422.41     86.28 o 
   3   7   3      431.66      400.71     11.87 o 
   4   7   3       57.23       79.32      7.50 o 
   5   7   3     1583.97     1614.28     28.98 o 
   6   7   3     2013.83     2004.51     32.52 o 
   7   7   3      359.83      401.33     18.20 o 
   8   7   3      360.02      330.49     14.09 o 
   9   7   3      199.48      180.32     69.37 o 
  10   7   3      554.01      628.59     21.78 o 
  11   7   3      282.18      287.59     56.90 o 
  12   7   3       89.24       72.02     19.20 o 
  13   7   3       59.20       63.32     13.54 o 
  -8   8   3        6.14        6.39     20.27 o 
  -7   8   3        1.18       12.26      9.25 o 
  -6   8   3      154.34      164.30     53.76 o 
  -5   8   3      106.56       93.05     48.37 o 
  -4   8   3       41.53       38.99      7.92 o 
  -3   8   3       34.71       36.26      6.22 o 
  -2   8   3       32.01       39.04      7.83 o 
  -1   8   3      178.38      195.78      9.95 o 
   0   8   3      144.40      130.86      8.80 o 
   1   8   3      195.49      211.07     16.10 o 
   2   8   3       42.46       57.78      8.53 o 
   3   8   3      103.14       93.40      8.51 o 
   4   8   3       21.58       15.10      3.43 o 
   5   8   3       83.96      119.92     16.26 o 
   6   8   3      494.35      485.68     15.03 o 
   7   8   3        0.33       10.58      4.62 o 
   8   8   3      471.08      438.52     22.57 o 
   9   8   3      223.13      229.10     34.98 o 
  10   8   3      618.58      679.60     39.11 o 
  11   8   3       12.01       18.94      8.54 o 
  12   8   3       61.54       64.18     18.73 o 
  13   8   3      141.59      114.60     32.25 o 
  -7   9   3        4.09        6.43     11.26 o 
  -6   9   3       65.67      163.57     48.01 o 
  -5   9   3      122.14      151.71     32.45 o 
  -4   9   3       71.67       59.75     33.45 o 
  -3   9   3        0.90       10.75      4.03 o 
  -2   9   3      442.20      484.40     36.15 o 
  -1   9   3      402.62      429.65     32.17 o 
   0   9   3        3.79       -2.40      4.13 o 
   1   9   3       33.49       25.85      9.89 o 
   2   9   3       38.80       57.96     10.14 o 
   3   9   3       43.60       51.42      6.25 o 
   4   9   3        2.90        7.45      3.90 o 
   5   9   3      163.80      157.08     17.86 o 
   6   9   3        4.19       13.91      4.39 o 
   7   9   3      414.96      401.32     25.32 o 
   8   9   3       34.71       47.36      7.94 o 
   9   9   3        0.59        7.16      4.24 o 
  10   9   3       83.26       90.82     21.62 o 
  11   9   3       94.52       87.24     18.06 o 
  12   9   3       45.29       36.46     15.72 o 
  -6  10   3      153.54      548.02    241.34 o 
  -5  10   3        9.61        1.57     11.90 o 
  -4  10   3        0.41       12.30     10.74 o 
  -3  10   3      290.36      261.24     73.66 o 
  -2  10   3     1667.93     1482.93     92.12 o 
  -1  10   3       42.16       29.90      8.32 o 
   0  10   3      440.27      472.67     25.54 o 
   1  10   3     1206.78     1252.47     54.23 o 
   2  10   3      267.97      283.77     14.57 o 
   3  10   3       29.22       28.21      5.89 o 
   4  10   3      313.20      298.72     18.29 o 
   5  10   3      769.72      846.89     31.98 o 
   6  10   3      177.78      203.16     18.95 o 
   7  10   3      177.98      191.66     22.27 o 
   8  10   3      105.29      127.76     50.15 o 
   9  10   3       96.33      100.98     27.67 o 
  10  10   3      252.07      281.53     34.24 o 
  11  10   3       35.46       29.28     12.69 o 
  12  10   3        1.49       11.78      7.55 o 
  -4  11   3       10.01       21.31     16.65 o 
  -3  11   3       37.38       36.79     19.82 o 
  -2  11   3       80.07       94.41     16.16 o 
  -1  11   3      114.89      141.94     36.03 o 
   0  11   3      370.43      389.63     22.51 o 
   1  11   3      846.31      904.77     92.18 o 
   2  11   3      104.94       96.14     23.63 o 
   3  11   3        6.99        4.42      5.24 o 
   4  11   3      433.27      439.77     22.69 o 
   5  11   3      366.06      375.81     16.54 o 
   6  11   3      213.79      266.26     24.97 o 
   7  11   3        4.47       11.06      5.13 o 
   8  11   3      443.95      511.41     62.53 o 
   9  11   3      239.87      265.05     24.01 o 
  10  11   3      168.29      157.00     52.41 o 
  11  11   3       28.80       23.46     12.53 o 
  -3  12   3       20.72       16.45     11.82 o 
  -2  12   3       82.61       87.78     27.99 o 
  -1  12   3      218.32      108.08     31.69 o 
   0  12   3        0.97        8.93      9.61 o 
   1  12   3       11.29       10.63      6.76 o 
   2  12   3      173.07      183.10     18.92 o 
   3  12   3        3.28       11.58      6.19 o 
   4  12   3       19.98       17.41      7.96 o 
   5  12   3       38.37       42.91      7.91 o 
   6  12   3       59.70       61.25     12.30 o 
   7  12   3       93.98       90.67     16.18 o 
   8  12   3       37.51       43.67     13.69 o 
   9  12   3       20.92       13.62      9.95 o 
  10  12   3       34.39       28.01     11.23 o 
  -1  13   3        5.07       10.62     13.43 o 
   0  13   3       27.50       18.78     10.17 o 
   1  13   3      127.53       94.65     32.93 o 
   2  13   3      318.97      323.69     65.10 o 
   3  13   3       12.20       13.20      5.21 o 
   4  13   3       86.11       58.67     18.72 o 
   5  13   3      180.59      173.57     23.40 o 
   6  13   3      117.81       93.61     24.88 o 
   7  13   3       33.14       29.23     17.89 o 
   8  13   3       85.99       74.81     16.19 o 
   3  14   3       41.58       47.49     17.09 o 
   4  14   3       75.99       22.84     17.29 o 
   5  14   3      116.66       73.70     23.72 o 
  -7 -10   4       92.84       62.19     16.94 o 
  -6 -10   4       80.74       64.19     17.81 o 
  -5 -10   4        3.53       18.08     15.86 o 
  -4 -10   4      141.62      205.65     30.76 o 
  -3 -10   4       70.87       61.78     15.32 o 
  -2 -10   4       14.42       12.86      5.85 o 
  -1 -10   4       51.96       47.68     14.70 o 
   0 -10   4       80.26       75.58     14.89 o 
   1 -10   4       57.08       25.29     34.14 o 
   2 -10   4        4.93       18.02      8.20 o 
  -9  -9   4       25.41       37.49     10.74 o 
  -8  -9   4      191.70      212.13     33.29 o 
  -7  -9   4      220.50      194.32     31.74 o 
  -6  -9   4      121.22      131.46     23.51 o 
  -5  -9   4      102.95       96.03     15.23 o 
  -4  -9   4      525.93      584.71     40.21 o 
  -3  -9   4      299.62      326.01     33.68 o 
  -2  -9   4        2.73       14.46      5.26 o 
  -1  -9   4      212.49      220.41     22.95 o 
   0  -9   4      526.00      549.68     51.89 o 
   1  -9   4      368.85      417.59     54.81 o 
   2  -9   4       82.30       45.85     37.84 o 
   3  -9   4       84.55       63.64     21.93 o 
   4  -9   4      192.56      192.80     23.96 o 
 -10  -8   4        1.21       14.79      4.54 o 
  -9  -8   4       59.05       53.93     11.81 o 
  -8  -8   4        4.07        5.34      5.06 o 
  -7  -8   4        1.14       16.25      7.14 o 
  -6  -8   4      169.17      156.92     24.65 o 
  -5  -8   4      111.45      110.18     20.60 o 
  -4  -8   4       37.52       40.08      9.45 o 
  -3  -8   4      315.19      312.96     30.31 o 
  -2  -8   4        8.72       11.12      9.61 o 
  -1  -8   4      199.14      221.87     40.03 o 
   0  -8   4      420.68      390.19     35.02 o 
   1  -8   4       20.54       13.61      9.18 o 
   2  -8   4        0.64       17.28     10.05 o 
   3  -8   4      141.16      131.19     22.00 o 
   4  -8   4      182.79      163.27     33.06 o 
   5  -8   4       42.81       40.71      9.70 o 
 -10  -7   4       37.84       31.58     13.10 o 
  -9  -7   4        0.55        7.81      5.60 o 
  -8  -7   4      251.15      229.14     20.70 o 
  -7  -7   4      466.56      496.83     28.25 o 
  -6  -7   4      747.27      771.46     44.48 o 
  -5  -7   4      251.67      239.62     20.11 o 
  -4  -7   4      488.13      528.25     33.41 o 
  -3  -7   4        4.89       12.14      3.41 o 
  -2  -7   4        5.04        4.94      3.34 o 
  -1  -7   4       35.75       29.33      8.32 o 
   0  -7   4       17.83       18.77      8.12 o 
   1  -7   4      419.26      421.13     20.68 o 
   2  -7   4      100.39      118.19     22.87 o 
   3  -7   4      113.28      109.13     21.63 o 
   4  -7   4      119.62      129.36     26.16 o 
   5  -7   4       52.95       38.97     11.94 o 
   6  -7   4      167.16      131.69     34.66 o 
   7  -7   4       27.65       19.80     19.12 o 
 -11  -6   4       81.53       74.63     17.71 o 
 -10  -6   4        4.53       14.70      9.10 o 
  -9  -6   4       15.78       22.04     10.11 o 
  -8  -6   4      313.89      329.90     34.19 o 
  -7  -6   4      125.75      136.66     14.49 o 
  -6  -6   4       74.86       71.63     15.41 o 
  -5  -6   4     2522.99     2775.08     35.48 o 
  -4  -6   4      264.64      280.71     23.35 o 
  -3  -6   4       67.31       51.90      6.61 o 
  -2  -6   4      354.95      309.22     15.64 o 
  -1  -6   4      751.75      753.15     16.24 o 
   0  -6   4      408.60      393.79      9.62 o 
   1  -6   4      142.87      145.14     31.51 o 
   2  -6   4       17.70       14.76      6.71 o 
   3  -6   4      222.48      248.68     35.12 o 
   4  -6   4      359.90      365.31     46.48 o 
   5  -6   4       98.88      143.76     29.28 o 
   6  -6   4       66.77       64.89     13.74 o 
   7  -6   4       16.14       21.69      7.41 o 
   8  -6   4       21.48       24.36     12.30 o 
 -11  -5   4        5.02        8.83      5.16 o 
 -10  -5   4        5.38       14.59      6.95 o 
  -9  -5   4       20.25       12.74      7.66 o 
  -8  -5   4      259.44      262.14     13.27 o 
  -7  -5   4      629.84      646.64     39.75 o 
  -6  -5   4        3.41       10.64      4.02 o 
  -5  -5   4     2342.55     2490.50     49.67 o 
  -4  -5   4      339.46      326.91     21.03 o 
  -3  -5   4      868.64      887.80     32.12 o 
  -2  -5   4       24.78       30.14      9.12 o 
  -1  -5   4      539.60      510.48     19.24 o 
   0  -5   4     1203.75     1249.32     40.12 o 
   1  -5   4      205.05      179.10     12.34 o 
   2  -5   4       26.32       27.09     12.55 o 
   3  -5   4      728.82      738.16     40.62 o 
   4  -5   4      844.53      817.13     38.22 o 
   5  -5   4       58.08       57.53     10.61 o 
   6  -5   4       11.60       12.95      6.14 o 
   7  -5   4      164.99      121.29     25.74 o 
   8  -5   4      118.15       97.19     24.31 o 
   9  -5   4        7.48       13.78      7.26 o 
 -12  -4   4      151.74      106.44     26.75 o 
 -11  -4   4      458.80      481.45     46.26 o 
 -10  -4   4       66.51       67.04     11.34 o 
  -9  -4   4      292.08      317.36     25.06 o 
  -8  -4   4      903.81     1000.17     43.89 o 
  -7  -4   4      404.39      421.08     21.03 o 
  -6  -4   4      226.34      239.08     16.33 o 
  -5  -4   4       53.73       35.81      6.50 o 
  -4  -4   4     2143.27     2248.03     37.66 o 
  -3  -4   4      606.44      649.81     22.00 o 
  -2  -4   4       44.66       43.81      7.49 o 
  -1  -4   4       41.50       38.33      4.07 o 
   0  -4   4      151.80      143.20      9.19 o 
   1  -4   4      776.81      726.78     25.07 o 
   2  -4   4      426.03      421.94     13.07 o 
   3  -4   4      146.98      138.75     31.06 o 
   4  -4   4      361.95      342.04      6.92 o 
   5  -4   4        3.11        5.87      2.23 o 
   6  -4   4       28.89       28.94     15.16 o 
   7  -4   4       64.59       59.78     15.87 o 
   8  -4   4      137.25       99.56     33.40 o 
   9  -4   4        4.26        8.14      3.82 o 
  10  -4   4       25.63       24.28      8.52 o 
 -12  -3   4       40.44       26.87     11.69 o 
 -11  -3   4       92.42       81.30     22.65 o 
 -10  -3   4        0.06        7.74      4.53 o 
  -9  -3   4      335.36      335.83     25.81 o 
  -8  -3   4     1723.46     1795.80     53.97 o 
  -7  -3   4      261.46      251.72     13.50 o 
  -6  -3   4       18.29       19.91      5.84 o 
  -5  -3   4     1062.90     1112.65     32.50 o 
  -4  -3   4     2539.93     2689.56     64.84 o 
  -3  -3   4     2157.04     2311.58     42.39 o 
  -2  -3   4        4.62        5.90      4.30 o 
  -1  -3   4     2823.03     2810.44     49.51 o 
   0  -3   4     2331.89     2149.09     29.86 o 
   1  -3   4        3.55        4.62      2.05 o 
   2  -3   4       20.82       21.78      3.13 o 
   3  -3   4      919.22      883.65     21.56 o 
   4  -3   4     1781.07     1821.11     45.55 o 
   5  -3   4      788.77      817.11     29.24 o 
   6  -3   4      111.55       98.74     10.46 o 
   7  -3   4      250.44      252.84     16.06 o 
   8  -3   4       17.02       11.54      5.88 o 
   9  -3   4      302.68      224.20     43.56 o 
  10  -3   4        6.51       16.84      7.60 o 
 -12  -2   4        1.62       12.07      6.14 o 
 -11  -2   4        1.29       13.55      4.47 o 
 -10  -2   4       12.27        9.97      5.92 o 
  -9  -2   4       67.59       68.30     13.02 o 
  -8  -2   4      110.66      101.81     17.78 o 
  -7  -2   4       82.44       85.04     13.84 o 
  -6  -2   4       28.14       19.16      5.64 o 
  -5  -2   4      164.45      143.68     17.34 o 
  -4  -2   4      546.30      541.01     22.31 o 
  -3  -2   4      592.74      569.46     33.97 o 
  -2  -2   4       31.65       44.94     13.69 o 
  -1  -2   4      896.48      828.14     17.09 o 
   0  -2   4     2000.35     1845.60     25.08 o 
   1  -2   4      463.60      521.88     20.14 o 
   2  -2   4     3109.98     3097.86     20.58 o 
   3  -2   4     4778.66     5159.19    175.56 o 
   4  -2   4     1014.07     1002.53     31.70 o 
   5  -2   4        3.11        5.10      2.54 o 
   6  -2   4      523.13      530.43     18.42 o 
   7  -2   4      637.53      663.04     28.63 o 
   8  -2   4      322.39      340.97     16.68 o 
   9  -2   4      316.41      358.14     33.92 o 
  10  -2   4       44.69       63.69     14.17 o 
  11  -2   4      222.29      206.38     30.61 o 
 -12  -1   4       10.82       26.21      9.28 o 
 -11  -1   4       26.76       20.76      6.80 o 
 -10  -1   4        6.69        8.96      7.90 o 
  -9  -1   4      169.09      191.61     15.13 o 
  -8  -1   4      271.17      266.64     13.88 o 
  -7  -1   4      200.13      199.98     14.68 o 
  -6  -1   4       68.88       80.29     17.32 o 
  -5  -1   4      247.23      230.88     13.15 o 
  -4  -1   4      485.09      417.36     19.15 o 
  -3  -1   4       24.84       31.22      5.77 o 
  -2  -1   4      130.04      102.46      7.73 o 
  -1  -1   4       82.88       76.84      5.06 o 
   0  -1   4        9.06        6.35      1.71 o 
   1  -1   4       26.96       29.49      3.38 o 
   2  -1   4        4.37        6.81      2.58 o 
   3  -1   4     1919.93     1938.12     17.92 o 
   4  -1   4       99.56       91.80      6.67 o 
   5  -1   4      185.60      196.21     11.57 o 
   6  -1   4      577.90      598.72     20.93 o 
   7  -1   4       52.63      103.27    100.13 o 
   8  -1   4      240.65      194.35     19.34 o 
   9  -1   4      112.95      107.11     24.62 o 
  10  -1   4      165.30      182.87     18.78 o 
  11  -1   4       51.25       61.63     13.17 o 
  12  -1   4        0.24        8.27      9.79 o 
 -12   0   4       77.83       73.21     24.12 o 
 -11   0   4       99.42       90.90     23.90 o 
 -10   0   4       12.75       15.54      4.60 o 
  -9   0   4      598.13      664.19     24.60 o 
  -8   0   4     1977.71     2195.41     78.75 o 
  -7   0   4      826.73      825.05     33.73 o 
  -6   0   4       11.65       10.99      4.02 o 
  -5   0   4     3963.73     4063.36     64.82 o 
  -4   0   4     4292.36     4215.20    119.69 o 
  -3   0   4     4604.92     4839.56     28.53 o 
  -2   0   4      127.92      132.12      8.37 o 
  -1   0   4     2296.34     2121.24     20.58 o 
   0   0   4     4112.38     3945.01     26.67 o 
   1   0   4        8.49        6.48      2.11 o 
   2   0   4      326.28      320.42      7.15 o 
   3   0   4     5624.29     5520.57     54.54 o 
   4   0   4      777.40      704.57     16.46 o 
   5   0   4       37.25       21.05     13.33 o 
   6   0   4      529.46      540.66     19.10 o 
   7   0   4      491.46      504.39     39.74 o 
   8   0   4       42.38       62.21      9.94 o 
   9   0   4        7.18       11.57      4.37 o 
  10   0   4        0.61        9.21      4.10 o 
  11   0   4       11.93       20.77      7.92 o 
  12   0   4       23.48       15.57      7.20 o 
 -12   1   4        0.22        8.20      7.13 o 
 -11   1   4        0.85       12.18      5.54 o 
 -10   1   4       39.36       33.10      8.27 o 
  -9   1   4       14.10       14.43      5.32 o 
  -8   1   4        1.04       12.23      4.94 o 
  -7   1   4      262.28      222.55     19.53 o 
  -6   1   4       12.32       13.64      4.99 o 
  -5   1   4     1445.72     1446.79     32.13 o 
  -4   1   4     3792.70     3725.23     47.45 o 
  -3   1   4      176.71      201.32     12.59 o 
  -2   1   4      760.23      683.20     20.61 o 
  -1   1   4     2452.09     2216.46     16.56 o 
   0   1   4      436.19      396.41      8.46 o 
   1   1   4      529.51      574.21      9.31 o 
   2   1   4     6788.62     7005.05     38.62 o 
   3   1   4     8133.20     8181.10     84.94 o 
   4   1   4      359.20      334.97      9.14 o 
   5   1   4        9.47       11.40      3.05 o 
   6   1   4      533.55      536.90     29.92 o 
   7   1   4     2947.51     4978.32    103.10 o 
   8   1   4     1741.36     2003.30     46.17 o 
   9   1   4       66.70       63.90      8.43 o 
  10   1   4      151.70      161.37     20.62 o 
  11   1   4      302.97      296.60     15.54 o 
  12   1   4       91.82       80.47     15.50 o 
 -11   2   4        6.41        9.66      8.01 o 
 -10   2   4        0.29       13.07      3.50 o 
  -9   2   4       63.82       57.54     13.04 o 
  -8   2   4      339.05      313.99     17.97 o 
  -7   2   4      138.71      133.56     10.73 o 
  -6   2   4      222.53      187.69     12.91 o 
  -5   2   4      249.81      274.86     20.38 o 
  -4   2   4      169.59      173.05      8.61 o 
  -3   2   4      923.20      979.99     15.63 o 
  -2   2   4     1423.71     1348.71     19.22 o 
  -1   2   4        0.62        3.68      1.39 o 
   0   2   4       14.55       16.00      2.59 o 
   1   2   4       52.15       55.22      4.83 o 
   2   2   4     1211.85     1210.19     10.50 o 
   3   2   4     3171.73     3268.59     26.05 o 
   4   2   4     1901.79     1898.18     38.46 o 
   5   2   4      250.03      217.03     13.39 o 
   6   2   4     1395.61     1398.40     39.49 o 
   7   2   4       21.69       20.45      5.63 o 
   8   2   4      491.79      478.08     14.99 o 
   9   2   4       35.79       27.37     16.13 o 
  10   2   4      394.14      378.52     21.56 o 
  11   2   4       79.28       77.96     16.12 o 
  12   2   4        0.01        3.15      6.01 o 
  13   2   4       22.49       17.19     10.60 o 
 -11   3   4       22.46       19.72      9.66 o 
 -10   3   4      110.93      132.23     24.57 o 
  -9   3   4      330.24      320.27     28.62 o 
  -8   3   4      297.35      282.81     15.67 o 
  -7   3   4        5.60        7.17      5.82 o 
  -6   3   4       28.76       43.14     12.08 o 
  -5   3   4      984.82     1025.30     31.80 o 
  -4   3   4      988.55      898.87     11.74 o 
  -3   3   4     4666.62     5016.29     35.44 o 
  -2   3   4     1502.58     1480.58     38.59 o 
  -1   3   4     1446.53     1433.32     14.62 o 
   0   3   4     4852.81     5039.67     45.80 o 
   1   3   4      323.58      352.70     10.45 o 
   2   3   4      166.50      185.52     10.84 o 
   4   3   4     1900.55     1757.61     24.08 o 
   5   3   4      654.02      535.68     13.47 o 
   6   3   4       40.19       32.76      4.47 o 
   7   3   4      542.76      500.03     14.81 o 
   8   3   4      223.47      226.30     16.37 o 
   9   3   4      187.40      171.50     15.83 o 
  10   3   4        0.59       12.06      5.37 o 
  11   3   4       79.04       87.18     17.45 o 
  12   3   4       19.14       23.82     13.73 o 
  13   3   4        0.83       35.38     36.79 o 
 -10   4   4       51.51       43.70     13.98 o 
  -9   4   4       56.53       58.45     12.59 o 
  -8   4   4        0.53        5.54      3.42 o 
  -7   4   4      151.63      134.82     18.80 o 
  -6   4   4      862.54      840.98     24.07 o 
  -5   4   4      192.52      179.31     10.86 o 
  -4   4   4      578.80      551.53     13.41 o 
  -3   4   4       12.48        7.55      1.97 o 
  -2   4   4     3435.49     3332.20     29.86 o 
  -1   4   4      536.74      479.09     16.80 o 
   0   4   4       63.06       45.77      3.16 o 
   1   4   4      322.54      342.57      5.99 o 
   2   4   4      135.78       95.26      3.94 o 
   3   4   4     2999.33     2819.56     19.62 o 
   4   4   4     1538.37     1479.20     35.83 o 
   5   4   4      302.08      280.38     21.39 o 
   6   4   4      736.58      691.21     20.58 o 
   7   4   4     2155.53     2230.46     58.27 o 
   8   4   4       12.41        4.65      3.67 o 
   9   4   4       84.78       80.73     12.26 o 
  10   4   4      248.02      255.02    475.64 o 
  11   4   4      537.64      569.79     26.43 o 
  12   4   4       27.01       32.54      9.93 o 
  13   4   4       40.01       26.87      8.80 o 
 -10   5   4        0.42       15.76      5.35 o 
  -9   5   4       24.76       19.05     10.09 o 
  -8   5   4       15.05       23.94      7.99 o 
  -7   5   4       55.32       59.60     11.58 o 
  -6   5   4       42.39       28.85      8.05 o 
  -5   5   4      252.58      250.86      8.70 o 
  -4   5   4       54.83       56.40      4.47 o 
  -3   5   4       79.46       72.38      4.11 o 
  -2   5   4     2879.73     3059.00    101.71 o 
  -1   5   4        9.77        6.45      2.27 o 
   0   5   4      325.47      308.25      5.47 o 
   1   5   4       58.60       85.55      6.24 o 
   2   5   4       28.42       47.09      4.55 o 
   3   5   4        2.12        1.41      1.17 o 
   4   5   4       44.54       47.21      4.74 o 
   5   5   4      467.55      429.70      4.07 o 
   6   5   4     1638.33     1680.91     26.78 o 
   7   5   4      779.08      801.68     19.72 o 
   8   5   4      193.65      152.01      9.34 o 
   9   5   4       32.26       44.79     11.51 o 
  10   5   4      404.09      441.80     46.90 o 
  11   5   4      584.72      613.93     32.27 o 
  12   5   4      181.06      132.89     32.23 o 
  13   5   4       40.74       33.60     19.94 o 
  -9   6   4      159.04      120.39     40.61 o 
  -8   6   4      103.18       87.84     20.62 o 
  -7   6   4       24.15       19.07      6.06 o 
  -6   6   4       36.33       57.57     14.74 o 
  -5   6   4     1254.06     1308.19     36.41 o 
  -4   6   4      523.25      497.74      9.95 o 
  -3   6   4        8.06        6.36      4.00 o 
  -2   6   4      490.74      482.09     11.75 o 
  -1   6   4     1950.26     1967.85     25.18 o 
   0   6   4      315.21      284.55      5.83 o 
   1   6   4      377.55      374.40      9.83 o 
   2   6   4      603.25      541.41     13.03 o 
   3   6   4     2144.39     2136.95     38.66 o 
   4   6   4     1502.71     1475.32     22.52 o 
   5   6   4     1503.10     1515.57     21.19 o 
   6   6   4        0.56        3.29      1.74 o 
   7   6   4      226.13      227.31     24.18 o 
   8   6   4     1894.28     1957.60     59.70 o 
   9   6   4      228.72      237.11     26.86 o 
  10   6   4       12.67        6.63      4.86 o 
  11   6   4       16.43        9.61      8.38 o 
  12   6   4       30.03       24.33      9.40 o 
  13   6   4       29.64      111.20     57.08 o 
  -9   7   4       60.96       55.89     25.90 o 
  -8   7   4        2.15        7.12      6.23 o 
  -7   7   4      104.70      145.08     22.12 o 
  -6   7   4      311.92      409.15     71.23 o 
  -5   7   4      309.81      349.51     27.78 o 
  -4   7   4      789.96      921.66     57.97 o 
  -3   7   4       63.24       62.90      8.52 o 
  -2   7   4     1391.46     1412.01     28.91 o 
  -1   7   4     4572.51     4862.89     39.82 o 
   0   7   4      414.67      389.78     10.46 o 
   1   7   4      228.52      269.59      8.48 o 
   2   7   4     1582.63     1545.73     25.41 o 
   3   7   4     2068.74     2029.94     26.06 o 
   4   7   4     1757.09     1736.63     28.87 o 
   5   7   4       92.42       88.67     13.01 o 
   6   7   4     1283.83     1294.43     24.81 o 
   7   7   4     1830.13     1884.12     39.64 o 
   8   7   4      478.15      476.24     32.42 o 
   9   7   4      570.72      560.01     28.03 o 
  10   7   4      335.38      442.40     36.01 o 
  11   7   4      218.46      191.78     32.88 o 
  12   7   4        0.80        8.28      4.64 o 
  13   7   4        4.59        6.60      7.31 o 
  -8   8   4        1.45       21.15     15.32 o 
  -7   8   4       53.93       55.13     20.59 o 
  -6   8   4       21.64       16.61      9.33 o 
  -5   8   4       13.06       14.67      7.92 o 
  -4   8   4      156.73      173.64     31.12 o 
  -3   8   4       55.08       59.25      9.68 o 
  -2   8   4      256.73      244.21     10.48 o 
  -1   8   4      119.63       98.88      9.08 o 
   0   8   4       14.00       12.34      3.60 o 
   1   8   4      153.35      160.04     10.56 o 
   2   8   4      686.27      685.27     25.38 o 
   3   8   4       56.45       49.58      7.46 o 
   4   8   4        2.23        8.05      4.36 o 
   5   8   4     1229.70     1206.52     21.01 o 
   6   8   4     1585.65     1679.93     53.28 o 
   7   8   4      455.18      455.02     16.57 o 
   8   8   4       93.17       81.91     11.67 o 
   9   8   4     1021.01     1028.25     50.69 o 
  10   8   4      391.23      529.97    207.60 o 
  11   8   4      153.14      135.97     24.88 o 
  12   8   4        5.51        8.68      8.15 o 
  13   8   4       55.32       40.42     13.15 o 
  -7   9   4       22.41       13.51     10.62 o 
  -6   9   4      181.82      133.38     45.44 o 
  -5   9   4      130.62      156.13     61.72 o 
  -4   9   4       50.45       15.16     14.64 o 
  -3   9   4        3.88        4.54      3.57 o 
  -2   9   4       65.18       57.30      8.23 o 
  -1   9   4        2.95        8.03      3.66 o 
   0   9   4       59.24       50.89      8.05 o 
   1   9   4       68.23       65.67      8.82 o 
   2   9   4        6.53        7.09      5.21 o 
   3   9   4        6.88        9.08      3.19 o 
   4   9   4       28.77       38.56      7.09 o 
   5   9   4       38.79       52.22      9.15 o 
   6   9   4       20.29       15.70      5.68 o 
   7   9   4        4.35        3.59      3.64 o 
   8   9   4       40.07       42.46     11.00 o 
   9   9   4      122.80      109.63     24.07 o 
  10   9   4      135.76      222.80    117.51 o 
  11   9   4        0.26        3.50      8.52 o 
  12   9   4        7.73       13.61      6.70 o 
  -6  10   4      363.06      372.98     71.77 o 
  -5  10   4      438.73      862.50    136.75 o 
  -4  10   4       41.73       24.89      7.72 o 
  -3  10   4       27.49       37.03      9.93 o 
  -2  10   4      494.59      412.07     50.74 o 
  -1  10   4     1121.54     1186.27     24.17 o 
   0  10   4      187.46      172.57     11.89 o 
   1  10   4      111.33      102.72      9.87 o 
   2  10   4     1045.96     1155.89     23.90 o 
   3  10   4      608.51      589.62     23.88 o 
   4  10   4      155.38      146.32     15.97 o 
   5  10   4      338.73      368.46     21.08 o 
   6  10   4     1260.24     1273.40     44.74 o 
   7  10   4      809.18      808.53     21.61 o 
   8  10   4        9.86        6.54      3.51 o 
   9  10   4       27.90        8.76      6.96 o 
  10  10   4      117.47      160.56     30.30 o 
  11  10   4       94.29       81.07     14.54 o 
  12  10   4        8.50       19.49      8.28 o 
  -5  11   4       16.07       -3.18     40.17 o 
  -4  11   4      182.04      164.42     55.29 o 
  -3  11   4        6.91        9.57      5.67 o 
  -2  11   4      169.11      172.54     67.95 o 
  -1  11   4       39.47       43.71     14.40 o 
   0  11   4        3.56        2.54      4.28 o 
   1  11   4      385.93      414.43     23.30 o 
   2  11   4      481.17      498.68     21.82 o 
   3  11   4      141.11      163.14     12.68 o 
   4  11   4       35.44       22.42      4.43 o 
   5  11   4      701.34      698.14     33.19 o 
   6  11   4      785.58      842.72     24.65 o 
   7  11   4      345.28      293.52     14.16 o 
   8  11   4       54.59       64.80      9.17 o 
   9  11   4       97.25      131.31    436.40 o 
  10  11   4      354.69      292.20     32.87 o 
  11  11   4      154.39      166.77     40.77 o 
  -3  12   4        0.14        2.69     10.74 o 
  -2  12   4       12.77       13.47     11.50 o 
  -1  12   4      126.15      128.07     42.86 o 
   0  12   4       24.29       29.11     15.24 o 
   1  12   4       18.06       10.62      9.93 o 
   2  12   4       29.35       35.22     10.14 o 
   3  12   4        3.16       20.21     21.67 o 
   4  12   4       11.56       11.90      3.95 o 
   5  12   4       45.95       37.19     15.03 o 
   6  12   4       42.74       53.44     11.51 o 
   7  12   4       42.06       17.51      6.65 o 
   8  12   4      141.32      180.77    339.93 o 
   9  12   4       17.61       27.63     14.94 o 
  10  12   4       27.41       13.43      3.96 o 
  -1  13   4      209.54      157.22     63.25 o 
   0  13   4        0.31        3.58      5.43 o 
   1  13   4       98.37      126.18     49.46 o 
   2  13   4      405.23      396.31     75.84 o 
   3  13   4        5.25       10.91     15.26 o 
   4  13   4        0.59       -1.20      4.60 o 
   5  13   4      174.77      165.08     32.17 o 
   6  13   4      526.31      559.48     77.16 o 
   7  13   4      248.37      345.75     98.39 o 
   8  13   4        2.93        6.72      4.36 o 
   9  13   4       66.98       32.38     13.95 o 
   2  14   4      173.32      152.72     32.37 o 
   3  14   4       31.46       12.55      9.37 o 
   4  14   4       38.36       18.78     10.01 o 
   5  14   4      138.85       58.10     36.55 o 
   6  14   4      258.87      215.97     18.66 o 
  -5 -10   5        7.56       10.87      6.47 o 
  -4 -10   5       31.86       43.12     14.12 o 
  -3 -10   5       37.10       40.24     12.98 o 
  -2 -10   5      108.81       65.07     21.85 o 
  -1 -10   5      115.83       87.53     21.95 o 
   0 -10   5       28.35       21.95     11.51 o 
  -7  -9   5       83.99       92.72     27.91 o 
  -6  -9   5      260.12      225.00     49.32 o 
  -5  -9   5       17.87       20.13      8.49 o 
  -4  -9   5       25.73       12.06      6.52 o 
  -3  -9   5      122.61      136.30     37.81 o 
  -2  -9   5      496.88      557.69     47.75 o 
  -1  -9   5       54.67       39.63     17.57 o 
   0  -9   5      172.81      186.08     29.79 o 
   1  -9   5      328.20      274.70     52.16 o 
   2  -9   5      277.52      285.44     51.79 o 
   3  -9   5       16.29       16.37      9.49 o 
  -9  -8   5       78.45       70.30     16.47 o 
  -8  -8   5       35.12       28.65      5.81 o 
  -7  -8   5        9.13        6.16      5.58 o 
  -6  -8   5        8.04        5.03      6.45 o 
  -5  -8   5       38.89       45.13     15.74 o 
  -4  -8   5       97.81       81.97     29.88 o 
  -3  -8   5       96.92      106.70     21.69 o 
  -2  -8   5      143.07      169.68     23.62 o 
  -1  -8   5       67.58       72.67     14.83 o 
   0  -8   5      277.55      317.75     29.41 o 
   1  -8   5      185.49      204.76     26.35 o 
   2  -8   5      104.56      116.86     20.80 o 
   3  -8   5        0.66        6.60      7.89 o 
   4  -8   5      153.17      178.29     26.27 o 
   5  -8   5       89.48       67.36     31.60 o 
 -10  -7   5      131.78      101.05     22.95 o 
  -9  -7   5      147.42      119.17     21.90 o 
  -8  -7   5        7.05       10.85      5.34 o 
  -7  -7   5       47.35       46.00     11.33 o 
  -6  -7   5       99.05       85.64     18.03 o 
  -5  -7   5      362.94      403.65     19.56 o 
  -4  -7   5        1.09        8.55      3.66 o 
  -3  -7   5       93.21       91.14     15.59 o 
  -2  -7   5       69.51       71.14      9.47 o 
  -1  -7   5      271.08      311.89     25.73 o 
   0  -7   5       12.24       13.50      7.45 o 
   1  -7   5      114.10      108.42     22.11 o 
   2  -7   5      415.38      398.52     29.80 o 
   3  -7   5       16.07       26.93     10.93 o 
   4  -7   5       12.13       17.33     11.26 o 
   5  -7   5       36.59       27.93     13.03 o 
   6  -7   5       20.21        8.46      6.83 o 
 -10  -6   5       81.49       90.78     15.65 o 
  -9  -6   5        0.26        9.82      5.47 o 
  -8  -6   5      131.90      121.27     22.56 o 
  -7  -6   5       98.10      109.13     19.29 o 
  -6  -6   5       17.81       12.27     12.12 o 
  -5  -6   5        1.43       12.24      6.44 o 
  -4  -6   5      506.74      450.17     19.66 o 
  -3  -6   5      926.86      949.10     56.22 o 
  -2  -6   5      188.58      181.38     17.36 o 
  -1  -6   5      395.78      391.28     26.23 o 
   0  -6   5     1062.84     1104.96     70.29 o 
   1  -6   5     1480.27     1556.50     65.63 o 
   2  -6   5      471.53      480.29     36.73 o 
   3  -6   5      113.39      104.09     29.59 o 
   4  -6   5      199.47      192.75     44.75 o 
   5  -6   5      180.94      158.40     39.44 o 
   6  -6   5       44.06       33.13     11.82 o 
   7  -6   5        0.46       15.36      5.78 o 
 -11  -5   5       10.95       13.31      3.79 o 
 -10  -5   5       21.08       15.93      8.53 o 
  -9  -5   5        0.92        7.72      5.73 o 
  -8  -5   5        2.53        6.55      7.36 o 
  -7  -5   5       20.59       23.48      7.45 o 
  -6  -5   5       23.74       20.18      6.86 o 
  -5  -5   5      108.79      128.01     20.25 o 
  -4  -5   5       38.27       38.34     11.58 o 
  -3  -5   5      255.94      250.64     16.71 o 
  -2  -5   5      652.92      717.53     25.39 o 
  -1  -5   5       80.67       86.14     11.29 o 
   0  -5   5      332.36      279.23     14.33 o 
   1  -5   5     1030.25     1043.18     29.04 o 
   2  -5   5      430.01      445.55     50.22 o 
   3  -5   5       58.85       77.12     16.63 o 
   4  -5   5        2.85       38.21     23.58 o 
   5  -5   5      202.04      207.49     35.73 o 
   6  -5   5      331.19      333.87     40.13 o 
   7  -5   5        4.95       15.91      6.54 o 
   8  -5   5       85.88       72.32     18.10 o 
 -11  -4   5      209.47      194.30     23.39 o 
 -10  -4   5      338.03      359.93     27.98 o 
  -9  -4   5      266.13      241.25     23.46 o 
  -8  -4   5        0.01       -1.51      7.89 o 
  -7  -4   5       76.48       67.34     16.43 o 
  -6  -4   5     1151.18     1287.26     50.78 o 
  -5  -4   5      650.11      667.59     36.40 o 
  -4  -4   5        3.86       12.49      4.43 o 
  -3  -4   5      438.56      468.87     28.80 o 
  -2  -4   5      568.95      565.28     21.51 o 
  -1  -4   5      234.07      203.66     21.70 o 
   0  -4   5        0.41        4.88      2.14 o 
   1  -4   5      134.83      126.34     10.85 o 
   2  -4   5      686.93      688.78     16.50 o 
   3  -4   5      597.61      601.90     13.75 o 
   4  -4   5       60.52       54.17      6.37 o 
   5  -4   5       73.43       83.96     19.38 o 
   6  -4   5       46.53       73.91     17.03 o 
   7  -4   5       39.90       35.13     11.69 o 
   8  -4   5       77.54       73.84     22.73 o 
   9  -4   5        7.92       11.98      6.93 o 
 -11  -3   5       77.16       87.86     17.34 o 
 -10  -3   5       60.27       65.10     10.85 o 
  -9  -3   5       21.91       18.67      6.61 o 
  -8  -3   5      207.92      247.38     19.32 o 
  -7  -3   5      437.40      516.21     25.95 o 
  -6  -3   5      795.08      832.77     41.29 o 
  -5  -3   5        7.90       11.92      6.39 o 
  -4  -3   5      452.12      439.85     23.81 o 
  -3  -3   5     1797.93     1931.88     43.43 o 
  -2  -3   5      390.49      427.52     22.27 o 
  -1  -3   5       20.49       16.51      3.90 o 
   0  -3   5      722.31      655.32     20.57 o 
   1  -3   5     3741.54     4007.57     47.97 o 
   2  -3   5     1454.33     1437.96     24.08 o 
   3  -3   5      120.41      105.34     14.73 o 
   4  -3   5     2200.53     2216.63     34.95 o 
   5  -3   5      472.14      503.82     29.45 o 
   6  -3   5      348.49      346.89     16.89 o 
   7  -3   5       49.55       53.83     12.83 o 
   8  -3   5       60.52       35.87     30.34 o 
   9  -3   5       31.41       30.03     10.49 o 
  10  -3   5       36.93       24.77     10.62 o 
 -11  -2   5        3.56       15.59      5.73 o 
 -10  -2   5      110.14       98.67     23.40 o 
  -9  -2   5        3.05       10.95      6.71 o 
  -8  -2   5       73.87       65.73     11.38 o 
  -7  -2   5      143.73      164.37     16.71 o 
  -6  -2   5      306.16      319.04     21.41 o 
  -5  -2   5      543.46      538.62     28.47 o 
  -4  -2   5      185.12      205.18     15.22 o 
  -3  -2   5       36.35       31.96      5.76 o 
  -2  -2   5      133.67      167.33     14.83 o 
  -1  -2   5       92.02      117.56     15.20 o 
   0  -2   5     1421.79     1265.79     18.81 o 
   1  -2   5     1303.43     1345.39     20.34 o 
   2  -2   5       37.37       35.48      4.69 o 
   3  -2   5      448.33      472.26     14.37 o 
   4  -2   5     2637.09     2727.03     50.47 o 
   5  -2   5     1496.70     1541.88     53.62 o 
   6  -2   5      795.58      825.92     29.60 o 
   7  -2   5     1543.90     1767.40     67.92 o 
   8  -2   5      441.75      441.31     26.57 o 
   9  -2   5      183.30      200.43     24.11 o 
  10  -2   5       21.16       30.55     11.22 o 
  11  -2   5       70.40       55.43     18.20 o 
 -12  -1   5        0.30        5.51      4.99 o 
 -11  -1   5      123.86       95.49     19.39 o 
 -10  -1   5       70.77       67.65     16.74 o 
  -9  -1   5        0.69        5.47      5.10 o 
  -8  -1   5      284.58      295.28     22.15 o 
  -7  -1   5      211.13      203.93     26.83 o 
  -6  -1   5       39.42       27.56      8.78 o 
  -5  -1   5       77.18       81.15     15.65 o 
  -4  -1   5      361.46      391.46     17.57 o 
  -3  -1   5      824.89      790.56     26.68 o 
  -2  -1   5     1452.81     1504.06     31.76 o 
  -1  -1   5     2392.31     2726.21     25.36 o 
   0  -1   5       16.33       16.66      3.67 o 
   1  -1   5       39.93       58.53      7.20 o 
   2  -1   5      153.46      133.22      5.50 o 
   3  -1   5      600.37      526.15     15.84 o 
   4  -1   5      485.64      510.13     19.26 o 
   5  -1   5      142.68      163.38     12.21 o 
   6  -1   5       41.99       40.49      7.22 o 
   7  -1   5      146.25      133.17     12.86 o 
   8  -1   5       37.19       37.59      7.36 o 
   9  -1   5       72.56       52.70     15.59 o 
  10  -1   5       13.36       18.04      6.10 o 
  11  -1   5       49.16       55.85     16.11 o 
 -11   0   5      218.65      193.92     26.59 o 
 -10   0   5       40.82       29.83     12.34 o 
  -9   0   5       89.78       85.83     11.23 o 
  -8   0   5      271.99      255.11     19.07 o 
  -7   0   5     1844.32     2009.97     54.41 o 
  -6   0   5      936.93      971.30     31.87 o 
  -5   0   5      108.61       92.58     19.11 o 
  -4   0   5      480.46      395.06     13.28 o 
  -3   0   5     2709.52     2923.13     38.09 o 
  -2   0   5     3205.09     3434.15     30.21 o 
  -1   0   5      127.76       97.06      8.89 o 
   0   0   5       51.97       43.59      4.01 o 
   1   0   5     2857.26     2781.31     15.02 o 
   2   0   5       55.90       48.50      4.98 o 
   3   0   5       11.25       10.60      2.49 o 
   4   0   5      164.84      150.28      8.47 o 
   5   0   5      171.08      150.65     13.32 o 
   6   0   5      739.32      694.01     22.86 o 
   7   0   5        7.48       10.35      3.73 o 
   8   0   5      619.30      663.04     21.84 o 
   9   0   5       40.12       56.57     22.13 o 
  10   0   5       55.54       63.64     12.46 o 
  11   0   5       12.41       14.19      5.55 o 
  12   0   5       42.64       24.65     12.26 o 
 -11   1   5       73.35       53.52     15.81 o 
 -10   1   5       42.60       38.02      7.94 o 
  -9   1   5      101.97      102.60     14.92 o 
  -8   1   5      417.07      431.33     20.39 o 
  -7   1   5      417.13      406.73     24.02 o 
  -6   1   5       24.60       44.71      7.32 o 
  -5   1   5      491.07      532.69     26.51 o 
  -4   1   5      173.58      136.58      7.75 o 
  -3   1   5      103.33       81.61      9.92 o 
  -2   1   5       85.92       70.69      9.28 o 
  -1   1   5     1259.46     1237.23     17.01 o 
   0   1   5      244.93      203.51      5.63 o 
   1   1   5      198.71      189.80      7.96 o 
   2   1   5       82.45       85.76      6.70 o 
   3   1   5     8068.36     8507.54    126.70 o 
   4   1   5     4009.34     4123.94     43.77 o 
   5   1   5      958.21      905.56     14.59 o 
   6   1   5       55.52       50.62      6.78 o 
   7   1   5      784.37      836.59     28.18 o 
   8   1   5      583.97      792.66    152.91 o 
   9   1   5      470.60      469.67     32.01 o 
  10   1   5       27.36       20.22      6.74 o 
  11   1   5       49.76       30.26      6.56 o 
  12   1   5      159.35      139.59     28.16 o 
 -11   2   5       18.91       14.15      8.87 o 
 -10   2   5       33.68       54.96     13.23 o 
  -9   2   5        8.32        6.94      4.75 o 
  -8   2   5       99.43       91.80     17.60 o 
  -7   2   5       14.69       12.22      4.83 o 
  -6   2   5      766.35      771.13     49.41 o 
  -5   2   5        4.87        8.78      3.26 o 
  -4   2   5       54.23       55.01      8.13 o 
  -3   2   5        6.38        6.01      2.63 o 
  -2   2   5     1623.78     1609.82     18.57 o 
  -1   2   5      321.66      306.15      8.58 o 
   0   2   5        2.20        3.51      1.81 o 
   1   2   5      589.67      559.60      7.27 o 
   2   2   5      545.61      549.27     10.11 o 
   3   2   5     5853.19     6411.61     57.95 o 
   4   2   5      412.39      441.94      9.98 o 
   5   2   5       38.62       45.78      5.48 o 
   6   2   5      229.86      251.96     12.81 o 
   7   2   5      135.75      171.86     19.02 o 
   8   2   5      449.21      464.62     14.08 o 
   9   2   5       26.44       21.02      6.48 o 
  10   2   5       15.07       21.44     51.83 o 
  11   2   5      253.37      297.56     38.97 o 
  12   2   5       39.05       18.01      9.93 o 
  13   2   5       12.93       16.82      7.72 o 
 -11   3   5       68.52       60.42     21.45 o 
 -10   3   5        2.94       11.42      5.50 o 
  -9   3   5       97.30       87.87     22.16 o 
  -8   3   5      251.30      242.36     20.83 o 
  -7   3   5     1108.45     1153.57     40.07 o 
  -6   3   5      967.13      899.68     40.36 o 
  -5   3   5     1267.40     1279.62     22.35 o 
  -4   3   5     1017.84     1030.40     24.83 o 
  -3   3   5      430.56      425.90      9.39 o 
  -2   3   5        5.33        4.71      3.70 o 
  -1   3   5      666.26      739.84      8.64 o 
   0   3   5      163.34      138.45      4.35 o 
   1   3   5     1815.85     1639.89      9.44 o 
   2   3   5      545.57      596.59      7.26 o 
   3   3   5     3255.05     3607.02     16.20 o 
   4   3   5     2047.89     2032.17     15.10 o 
   5   3   5     1612.53     1889.98    119.46 o 
   6   3   5     1740.98     1679.40     29.99 o 
   7   3   5       67.09       57.57      6.76 o 
   8   3   5       93.74       93.67     13.90 o 
   9   3   5      145.45      159.37     11.47 o 
  10   3   5       83.38       78.69     12.66 o 
  11   3   5       19.50       22.24      4.04 o 
  12   3   5       28.98       18.87     11.52 o 
  13   3   5      104.66       66.08     17.01 o 
 -10   4   5        7.88       22.23      8.86 o 
  -9   4   5      116.61      127.96     29.30 o 
  -8   4   5      153.26      143.85     29.65 o 
  -7   4   5       19.62       21.14      6.23 o 
  -6   4   5       72.05       68.82      9.36 o 
  -5   4   5     1405.17     1409.42     25.88 o 
  -4   4   5     1215.97     1267.71     43.88 o 
  -3   4   5      716.87      685.95     24.35 o 
  -2   4   5     1857.12     1901.44     31.83 o 
   0   4   5      417.96      342.66      6.76 o 
   1   4   5       55.04       35.66      4.11 o 
   2   4   5      435.91      429.17     13.44 o 
   3   4   5     2790.71     2721.05     18.96 o 
   4   4   5     4158.77     4210.64     39.07 o 
   5   4   5      220.14      202.02     11.33 o 
   6   4   5       39.04       40.15      4.39 o 
   7   4   5      609.71      608.61     16.57 o 
   8   4   5      223.73      225.63      7.40 o 
   9   4   5      926.26      892.76     25.45 o 
  10   4   5       72.94       77.94     11.10 o 
  11   4   5      206.81      279.03     92.08 o 
  12   4   5      281.02      274.82     31.75 o 
  13   4   5       15.32       20.84      9.28 o 
 -10   5   5        0.87       18.53      8.85 o 
  -9   5   5        0.26       10.95      9.49 o 
  -8   5   5       24.64       30.67      6.10 o 
  -7   5   5        7.41        7.94      7.18 o 
  -6   5   5       95.44       82.83      9.61 o 
  -5   5   5      145.02      145.22      6.63 o 
  -4   5   5        2.82        4.17      3.34 o 
  -3   5   5      445.39      468.31     33.09 o 
  -2   5   5      716.85      698.84     22.61 o 
  -1   5   5      728.72      763.23     26.80 o 
   0   5   5       82.61       78.95      4.49 o 
   1   5   5       27.49       23.10      3.17 o 
   2   5   5       67.35       89.81      4.93 o 
   3   5   5      185.17      153.70      3.62 o 
   4   5   5      748.45      756.37     31.34 o 
   5   5   5        0.36        0.33      6.09 o 
   6   5   5      864.65      835.06     69.52 o 
   7   5   5      304.97      316.14     13.69 o 
   8   5   5      356.03      352.83     10.90 o 
   9   5   5      163.55      236.38     32.09 o 
  10   5   5       71.33       79.04     22.41 o 
  11   5   5      367.17      366.19     52.03 o 
  12   5   5      140.85      130.10     32.56 o 
  13   5   5        1.39       11.14      4.24 o 
  -9   6   5       61.54       42.01     20.08 o 
  -8   6   5      307.84      330.31     20.67 o 
  -7   6   5      161.51      159.59     28.07 o 
  -6   6   5        7.18        6.94      3.80 o 
  -5   6   5       15.47       18.11      6.78 o 
  -4   6   5      229.74      210.90      9.55 o 
  -3   6   5      777.33      757.30     38.19 o 
  -2   6   5      476.28      447.70     32.57 o 
  -1   6   5     1388.87     1351.80     57.52 o 
   0   6   5     1705.95     1810.62     72.02 o 
   1   6   5      931.94      884.78     10.04 o 
   2   6   5      146.59      147.07      6.05 o 
   3   6   5      310.77      311.48     12.83 o 
   4   6   5     1878.25     1816.00     28.97 o 
   5   6   5      815.31      829.73     37.39 o 
   6   6   5      341.37      304.16     20.60 o 
   7   6   5       72.29       61.99     12.67 o 
   8   6   5      192.78      167.39     13.25 o 
   9   6   5       55.54       42.82      7.08 o 
  10   6   5      298.26      316.76     25.01 o 
  11   6   5       35.47       57.43     12.65 o 
  12   6   5        3.84       -2.27      6.74 o 
  13   6   5       18.50       33.22      8.93 o 
  -9   7   5       61.24       60.03     13.59 o 
  -8   7   5      204.37      166.55     53.88 o 
  -7   7   5        0.92        5.17      5.22 o 
  -6   7   5       36.01       25.87     14.26 o 
  -5   7   5      649.49      648.15     51.23 o 
  -4   7   5     1038.61     1179.42     42.63 o 
  -3   7   5      942.75      910.90     35.16 o 
  -2   7   5       24.10       16.81      8.04 o 
  -1   7   5     4053.90     4185.22     57.75 o 
   0   7   5     1769.19     1781.95     28.58 o 
   1   7   5      415.17      403.51     18.60 o 
   2   7   5        7.65        7.70      1.92 o 
   3   7   5     1428.00     1414.72     24.30 o 
   4   7   5     2070.48     2063.24     36.14 o 
   5   7   5      767.85      748.49     15.98 o 
   6   7   5      277.26      252.26     15.23 o 
   7   7   5      182.78      156.42     13.52 o 
   8   7   5       39.31       23.50     10.87 o 
   9   7   5      286.98      356.79     53.40 o 
  10   7   5       20.86       23.80      9.68 o 
  11   7   5      104.60       94.08     18.31 o 
  12   7   5      275.02      349.32     50.36 o 
  13   7   5        4.14       14.82      8.39 o 
  -8   8   5        2.91        9.81     12.22 o 
  -7   8   5       73.12       28.03     15.80 o 
  -6   8   5       77.97      173.06     22.92 o 
  -5   8   5       46.99       31.83     10.60 o 
  -4   8   5       50.08       49.56     11.45 o 
  -3   8   5      210.91      177.68     36.63 o 
  -2   8   5      158.90      155.25      5.79 o 
  -1   8   5     1180.53     1227.35     27.61 o 
   0   8   5      551.06      568.52     39.06 o 
   1   8   5      372.74      359.10     17.27 o 
   2   8   5      599.90      560.18     20.70 o 
   3   8   5      925.87      934.74     22.85 o 
   4   8   5      336.15      347.22     16.95 o 
   5   8   5      394.62      340.55     13.40 o 
   6   8   5     3066.07     3150.45     78.58 o 
   7   8   5      892.99      900.13     28.07 o 
   8   8   5      372.42      334.20     20.40 o 
   9   8   5       19.85       13.19     11.13 o 
  10   8   5      542.93      563.21     26.86 o 
  11   8   5      567.51      790.37    109.37 o 
  12   8   5      254.72      265.01     39.98 o 
  13   8   5       12.57        9.24      9.97 o 
  -7   9   5       14.30       11.26     11.98 o 
  -6   9   5       32.71       18.58     15.56 o 
  -5   9   5       53.39       79.78     26.86 o 
  -4   9   5      302.47      284.00     34.70 o 
  -3   9   5       22.55       38.29      8.28 o 
  -2   9   5      424.50      397.71     15.58 o 
  -1   9   5      457.70      467.16     17.48 o 
   0   9   5      135.92      131.28     15.55 o 
   1   9   5       43.05       45.49     11.11 o 
   2   9   5      378.75      364.41     10.29 o 
   3   9   5      518.17      505.46     15.61 o 
   4   9   5       75.16       84.62      6.99 o 
   5   9   5       68.80       61.05      8.44 o 
   6   9   5       86.65       84.38     17.25 o 
   7   9   5        1.45        3.87      4.34 o 
   8   9   5       64.41       58.99      8.94 o 
   9   9   5       27.71       40.60     22.98 o 
  10   9   5       50.35       39.80      8.32 o 
  11   9   5        4.89       13.41      9.78 o 
  12   9   5       78.99       71.70     17.74 o 
  -6  10   5        3.45       23.24      9.89 o 
  -5  10   5      130.67      138.60     34.78 o 
  -4  10   5      475.24      539.49     58.59 o 
  -3  10   5      284.21      258.23     82.51 o 
  -2  10   5        3.32        6.55      6.57 o 
  -1  10   5      467.86      448.64     91.68 o 
   0  10   5      666.76      711.83     34.27 o 
   1  10   5      272.11      300.01     13.60 o 
   2  10   5      153.94      167.73     13.59 o 
   3  10   5      406.81      406.62     19.77 o 
   4  10   5      221.09      254.66     14.86 o 
   5  10   5      625.11      575.80     23.91 o 
   6  10   5       25.48       37.16     12.30 o 
   7  10   5      299.99      332.54     17.21 o 
   8  10   5      217.54      191.68     36.92 o 
   9  10   5      118.19       96.68     26.47 o 
  10  10   5       18.99       22.48      6.95 o 
  11  10   5       79.38      120.55    151.15 o 
  12  10   5       16.50       11.06      9.53 o 
  -5  11   5       75.16       62.24     23.84 o 
  -4  11   5      114.31      140.65     44.39 o 
  -3  11   5       99.21       74.99     34.10 o 
  -2  11   5      447.75      509.17     52.35 o 
  -1  11   5      210.38      180.66     57.70 o 
   0  11   5       68.45       63.41     13.49 o 
   1  11   5       72.01       73.02     18.94 o 
   2  11   5      810.60      864.82     27.91 o 
   3  11   5      354.61      388.81     15.82 o 
   4  11   5        1.64        6.78      4.08 o 
   5  11   5        9.61       11.83      6.43 o 
   6  11   5      536.07      591.24     26.12 o 
   7  11   5      506.07      517.90     25.76 o 
   8  11   5      255.13      259.26     25.51 o 
   9  11   5        5.85        8.76      8.69 o 
  10  11   5      168.31      176.32     42.18 o 
  11  11   5      149.65      196.33     50.96 o 
  -3  12   5      105.01       85.32     30.44 o 
  -2  12   5       18.76       21.39      9.49 o 
  -1  12   5        5.31       17.57     11.50 o 
   0  12   5       51.69       55.09     18.34 o 
   1  12   5       18.49       21.59     13.23 o 
   2  12   5       58.71       48.45     20.31 o 
   3  12   5       56.30       47.24      8.18 o 
   4  12   5       87.36       63.38     12.86 o 
   5  12   5       73.65       73.99     12.31 o 
   6  12   5      109.33      124.01     32.33 o 
   7  12   5        7.91       51.02     32.03 o 
   8  12   5       14.18       20.58      5.41 o 
   9  12   5       97.36      121.09     30.33 o 
  10  12   5       73.64      101.72    252.60 o 
  -1  13   5      140.38      134.54     67.39 o 
   0  13   5      108.46       82.91     37.19 o 
   1  13   5        8.32       14.56     17.73 o 
   2  13   5      166.83      224.45     28.83 o 
   3  13   5      344.19      299.76     51.03 o 
   4  13   5      128.68      106.19     19.87 o 
   5  13   5        8.18        5.31      2.05 o 
   6  13   5      197.92      197.01     35.36 o 
   7  13   5      603.32      698.56     66.77 o 
   8  13   5      175.94      149.01     31.65 o 
   9  13   5       13.11       18.72      9.29 o 
   1  14   5       11.76        8.52      5.19 o 
   2  14   5       75.87       55.97     22.72 o 
   3  14   5      125.95       83.80     33.82 o 
   6  14   5      176.64       92.84     42.70 o 
   7  14   5      353.85      261.52     54.56 o 
  -6  -9   6      319.65      388.05     44.15 o 
  -5  -9   6      147.37      197.02     34.92 o 
  -4  -9   6       10.18       12.05      9.23 o 
  -3  -9   6      200.94      236.19     28.61 o 
  -2  -9   6      140.92       87.97     26.90 o 
  -1  -9   6      123.79      108.56     24.30 o 
   0  -9   6        6.38       15.46      8.76 o 
   1  -9   6       24.31       16.57      8.07 o 
  -8  -8   6        0.77        1.62      3.40 o 
  -7  -8   6       22.93       18.65      6.16 o 
  -6  -8   6      115.93       98.20     22.41 o 
  -5  -8   6        8.83       17.89     11.08 o 
  -4  -8   6       11.25       15.18     10.77 o 
  -3  -8   6      178.00      180.73     38.50 o 
  -2  -8   6      194.54      162.17     41.81 o 
  -1  -8   6       35.45       40.43     14.42 o 
   0  -8   6       30.38       30.66     15.84 o 
   1  -8   6      122.46      116.31     28.60 o 
   2  -8   6      276.83      281.53     37.96 o 
   3  -8   6       14.12       18.35      8.22 o 
  -9  -7   6      202.30      149.73     35.12 o 
  -8  -7   6       39.79       25.34      7.24 o 
  -7  -7   6       17.01       52.86     26.79 o 
  -6  -7   6      213.59      241.16     36.16 o 
  -5  -7   6       80.48       89.49     15.94 o 
  -4  -7   6        4.47        8.85      5.52 o 
  -3  -7   6        3.05        8.66      8.57 o 
  -2  -7   6       14.26       23.36      7.87 o 
  -1  -7   6      142.47      152.78     23.60 o 
   0  -7   6       15.90       18.88      5.51 o 
   1  -7   6       61.07       84.14     14.19 o 
   2  -7   6        6.18       19.19      8.31 o 
   3  -7   6        8.29       11.46     10.33 o 
   4  -7   6       42.25       56.63     11.53 o 
   5  -7   6       43.14       35.72     17.81 o 
 -10  -6   6      189.26      173.48     30.51 o 
  -9  -6   6      210.80      189.30     22.81 o 
  -8  -6   6       32.88       23.57      8.68 o 
  -7  -6   6      400.91      385.41     26.84 o 
  -6  -6   6      303.37      318.80     27.72 o 
  -5  -6   6       16.22       32.22      8.57 o 
  -4  -6   6       68.23       55.93     14.24 o 
  -3  -6   6      771.82      812.33     51.23 o 
  -2  -6   6      749.22      789.40     21.58 o 
  -1  -6   6      485.08      538.06     26.74 o 
   0  -6   6      150.07      137.56     19.87 o 
   1  -6   6      302.75      375.03     43.65 o 
   2  -6   6     1080.79     1074.61     56.84 o 
   3  -6   6      511.61      525.89     34.17 o 
   4  -6   6        1.94       10.77      7.74 o 
   5  -6   6      212.55      234.21     34.90 o 
   6  -6   6      208.97      152.59     44.06 o 
   7  -6   6       45.27       37.51     13.58 o 
 -10  -5   6       14.19       32.89      9.06 o 
  -9  -5   6       21.37       21.31      9.30 o 
  -8  -5   6        8.00       13.09      7.00 o 
  -7  -5   6      503.22      580.12     40.42 o 
  -6  -5   6       10.46        6.58      6.41 o 
  -5  -5   6      153.44      146.16     27.12 o 
  -4  -5   6       10.43       13.30      3.70 o 
  -3  -5   6       30.87       31.19      9.45 o 
  -2  -5   6      165.73      162.85     16.76 o 
  -1  -5   6      100.65       98.53     19.61 o 
   0  -5   6      100.41       85.85     14.94 o 
   1  -5   6        3.99       11.43      5.17 o 
   2  -5   6      333.78      349.30     20.38 o 
   3  -5   6      102.59       97.38     19.72 o 
   4  -5   6      291.08      292.82     31.71 o 
   5  -5   6      157.66      156.03     21.91 o 
   6  -5   6       58.75       60.80     15.74 o 
   7  -5   6        0.79       10.68      7.41 o 
   8  -5   6       22.95       30.56     10.58 o 
 -11  -4   6       31.02       24.28     13.41 o 
 -10  -4   6       39.68       41.03      9.50 o 
  -9  -4   6      119.22      123.67     27.41 o 
  -8  -4   6       96.91       94.83     13.70 o 
  -7  -4   6      581.54      562.01     36.14 o 
  -6  -4   6      349.02      374.98     30.49 o 
  -5  -4   6       66.34       56.26     13.81 o 
  -4  -4   6      232.65      213.76     15.77 o 
  -3  -4   6       35.54       30.39      6.72 o 
  -2  -4   6        4.11        4.49      4.48 o 
  -1  -4   6       46.93       57.78     12.75 o 
   0  -4   6      244.28      266.26     10.84 o 
   1  -4   6      198.56      211.92     11.29 o 
   2  -4   6        1.94        7.91      3.17 o 
   3  -4   6      186.42      178.83     16.92 o 
   4  -4   6       12.56        5.71      7.62 o 
   5  -4   6       36.84       42.96      8.89 o 
   6  -4   6       32.67       35.15     15.39 o 
   7  -4   6        5.22       13.72      5.54 o 
   8  -4   6       54.89       52.04     15.35 o 
   9  -4   6       60.08       48.68     16.38 o 
 -11  -3   6      118.86       89.34     21.74 o 
 -10  -3   6      183.53      144.78     31.18 o 
  -9  -3   6       80.80       75.25     20.25 o 
  -8  -3   6        3.80       16.27      5.00 o 
  -7  -3   6      134.84      144.20     22.62 o 
  -6  -3   6     1384.53     1566.63     36.70 o 
  -5  -3   6        8.06       13.19      5.42 o 
  -4  -3   6       84.97      100.15     15.83 o 
  -3  -3   6     1299.96     1349.17     41.47 o 
  -2  -3   6     1875.25     2060.03     46.82 o 
  -1  -3   6      549.18      550.17     24.48 o 
   0  -3   6      307.00      278.32     17.76 o 
   1  -3   6     1730.86     1819.13     27.13 o 
   2  -3   6     1865.21     1906.68     30.50 o 
   3  -3   6      732.10      732.84     19.41 o 
   4  -3   6      119.17      123.25     20.29 o 
   5  -3   6       18.76       18.38      4.09 o 
   6  -3   6      299.80      306.63     34.68 o 
   7  -3   6      125.90      126.37     26.30 o 
   8  -3   6        1.52        8.26      4.91 o 
   9  -3   6       45.70       55.25     12.28 o 
  10  -3   6       30.64       19.82      9.65 o 
 -11  -2   6       43.48       37.96     13.36 o 
 -10  -2   6       39.67       29.88     10.58 o 
  -9  -2   6        2.84        7.08      6.37 o 
  -8  -2   6       65.10       83.90     17.18 o 
  -7  -2   6      249.24      230.52     12.79 o 
  -6  -2   6      906.32      944.82     49.72 o 
  -5  -2   6      188.91      182.66     26.90 o 
  -4  -2   6       81.12       73.15     11.42 o 
  -3  -2   6     1224.11     1284.44     32.91 o 
  -2  -2   6      901.78      908.90     27.62 o 
  -1  -2   6        2.75        8.64      5.11 o 
   0  -2   6      811.53      861.93     32.07 o 
   1  -2   6     3229.91     3366.62     72.93 o 
   2  -2   6     2775.69     2726.20     39.55 o 
   3  -2   6        2.40        3.59      1.76 o 
   4  -2   6      666.54      669.11     28.01 o 
   5  -2   6      526.21      511.15     22.04 o 
   6  -2   6      196.19      209.02     17.89 o 
   7  -2   6      216.70      187.93     10.89 o 
   8  -2   6      217.64      247.26     20.14 o 
   9  -2   6      443.75      466.51     63.85 o 
  10  -2   6      176.62      153.29     29.67 o 
 -11  -1   6       20.86       12.18      5.63 o 
 -10  -1   6       71.75       66.27     16.33 o 
  -9  -1   6       94.39       68.48     14.99 o 
  -8  -1   6       70.94       81.73     16.07 o 
  -7  -1   6        6.81        1.97      7.22 o 
  -6  -1   6        4.67       11.17      7.77 o 
  -5  -1   6       15.50       31.57      9.31 o 
  -4  -1   6       13.52       21.40      7.71 o 
  -3  -1   6        9.09       17.56      6.44 o 
  -2  -1   6      518.64      556.77     20.69 o 
  -1  -1   6      319.30      345.94     21.62 o 
   0  -1   6       41.36       37.21      6.91 o 
   1  -1   6      359.70      315.74     24.44 o 
   2  -1   6       97.28      108.87      7.10 o 
   3  -1   6      272.83      227.01     22.01 o 
   4  -1   6      462.71      478.25     20.25 o 
   5  -1   6      185.48      156.60     10.63 o 
   6  -1   6      326.81      356.32     18.34 o 
   7  -1   6      111.99       93.02     16.60 o 
   8  -1   6      209.40      244.88     14.71 o 
   9  -1   6      234.07      196.10     24.03 o 
  10  -1   6        0.01        5.35      7.43 o 
  11  -1   6       56.97       46.19     15.94 o 
 -11   0   6      126.72      118.20     28.53 o 
 -10   0   6      138.83      130.36     26.83 o 
  -9   0   6      107.11       98.09     19.56 o 
  -8   0   6       35.98       29.19      9.19 o 
  -7   0   6      873.99      900.25     34.42 o 
  -6   0   6      646.44      598.63     37.31 o 
  -5   0   6      182.61      178.33     14.95 o 
  -4   0   6      211.23      184.47     14.85 o 
  -3   0   6       56.55       50.49      9.23 o 
  -2   0   6     1005.55     1033.28     20.57 o 
  -1   0   6      204.57      191.85      9.59 o 
   0   0   6       34.94       20.40      7.13 o 
   1   0   6      103.38       74.37      8.93 o 
   2   0   6      306.81      242.87     23.89 o 
   3   0   6      487.56      438.08     11.65 o 
   4   0   6       32.93       33.47      5.04 o 
   5   0   6      269.19      254.40     27.48 o 
   6   0   6       25.96       20.81      5.51 o 
   7   0   6      152.35      140.92     17.85 o 
   8   0   6       25.15       17.83      5.92 o 
   9   0   6        0.52       12.85      9.70 o 
  10   0   6       44.22       48.06      8.55 o 
  11   0   6       54.57       40.48     13.59 o 
 -11   1   6      128.01      115.66     39.51 o 
 -10   1   6       62.86       47.53     17.44 o 
  -9   1   6        0.21        4.19      5.29 o 
  -8   1   6       85.73      105.26     11.43 o 
  -7   1   6      428.87      407.64     18.95 o 
  -6   1   6     1564.51     1666.38     37.79 o 
  -5   1   6       54.68       52.01      7.89 o 
  -4   1   6      440.09      444.67     17.03 o 
  -3   1   6     2301.18     2345.09     40.07 o 
  -2   1   6      201.97      189.44      7.40 o 
  -1   1   6      813.18      720.30     18.53 o 
   0   1   6     2946.34     3005.02     44.88 o 
   1   1   6     6107.90     6038.69     32.41 o 
   2   1   6      831.24      834.10     17.48 o 
   3   1   6     1777.74     1904.99     32.43 o 
   4   1   6     1860.57     1828.91     29.50 o 
   5   1   6     2496.64     2594.50     69.66 o 
   6   1   6      197.04      182.61     10.17 o 
   7   1   6       28.91       10.12      3.95 o 
   8   1   6      294.39      336.22     14.03 o 
   9   1   6      676.20      924.00    142.46 o 
  10   1   6      160.39      176.26    264.54 o 
  11   1   6       10.43       23.50      7.30 o 
  12   1   6       30.89       31.44      8.29 o 
 -11   2   6        1.83       12.38      8.79 o 
 -10   2   6        7.43       15.54      5.78 o 
  -9   2   6        1.39        3.17      5.72 o 
  -8   2   6       10.91       11.05      5.71 o 
  -7   2   6       57.48       63.66     14.61 o 
  -6   2   6       15.46       19.50      5.90 o 
  -5   2   6        5.76        9.54      5.33 o 
  -4   2   6      148.69      149.10     10.41 o 
  -3   2   6        0.15        3.60      1.46 o 
  -2   2   6      317.18      321.53      9.54 o 
  -1   2   6     1206.66     1200.53     19.68 o 
   0   2   6     1333.19     1317.95     11.23 o 
   1   2   6     1269.21     1297.82     16.80 o 
   2   2   6      171.25      151.95      6.36 o 
   3   2   6      550.85      519.64     13.64 o 
   4   2   6     3343.17     3452.65     41.93 o 
   5   2   6     1349.72     1388.92     26.39 o 
   6   2   6      229.30      223.95      9.48 o 
   7   2   6      324.90      335.57     26.92 o 
   8   2   6       30.64       50.34      8.16 o 
   9   2   6      227.16      211.54     11.15 o 
  10   2   6        0.18        4.23      4.82 o 
  11   2   6       48.97       48.17     16.25 o 
  12   2   6      107.92      116.62     51.35 o 
 -10   3   6      155.01       96.26     32.60 o 
  -9   3   6       19.93       20.83      7.40 o 
  -8   3   6      348.16      360.79     27.39 o 
  -7   3   6      384.42      375.94     22.55 o 
  -6   3   6      454.52      493.95     24.81 o 
  -5   3   6      552.89      480.53     23.99 o 
  -4   3   6      277.80      287.51     11.67 o 
  -3   3   6      363.14      376.67     14.98 o 
  -2   3   6     1961.36     1956.10     26.67 o 
  -1   3   6      195.49      238.60      9.81 o 
   0   3   6       26.70       25.09      3.16 o 
   1   3   6     1371.90     1332.67     19.19 o 
   2   3   6     1897.96     1878.62     13.11 o 
   3   3   6       33.95       54.61      6.25 o 
   4   3   6       98.24       98.96      6.20 o 
   5   3   6      295.81      333.98     11.47 o 
   6   3   6        5.80        7.19      2.69 o 
   7   3   6       71.82       64.79      6.12 o 
   8   3   6        9.08       10.32      4.28 o 
   9   3   6       79.74       88.76     15.12 o 
  10   3   6       86.37       71.97     15.80 o 
  11   3   6        9.43       17.70     13.19 o 
  12   3   6        9.24        4.87      6.02 o 
  13   3   6        8.84        8.39      9.94 o 
 -10   4   6       36.20       44.57      9.28 o 
  -9   4   6       13.75       -1.06      7.88 o 
  -8   4   6       87.47      103.89     24.91 o 
  -7   4   6       83.51       92.28     15.75 o 
  -6   4   6      921.49      888.20     42.50 o 
  -5   4   6       37.77       31.08      4.34 o 
  -4   4   6      591.51      598.59     32.66 o 
  -3   4   6     1519.81     1604.39     53.10 o 
  -2   4   6       90.83      111.40     20.60 o 
  -1   4   6      295.00      257.22     14.61 o 
   0   4   6     1019.78      967.42     12.27 o 
   1   4   6     6335.12     6464.71     42.63 o 
   2   4   6     1725.55     1658.11     10.85 o 
   3   4   6     1627.27     1660.68     10.96 o 
   4   4   6     4263.04     4709.65    205.51 o 
   5   4   6     3982.19     3992.52     75.41 o 
   6   4   6      401.57      376.59     17.74 o 
   7   4   6        3.77        4.65      2.19 o 
   8   4   6     1435.61     1563.26     51.59 o 
   9   4   6     1249.10     1311.72     32.41 o 
  10   4   6       62.90       66.30     16.22 o 
  11   4   6      153.70      182.10     22.33 o 
  12   4   6      161.76      183.12     24.83 o 
  13   4   6       47.27       42.30     14.38 o 
 -10   5   6       12.04        6.74      6.33 o 
  -9   5   6       31.80       41.54     17.77 o 
  -8   5   6        6.81       13.22      8.60 o 
  -7   5   6       37.84       47.17      9.53 o 
  -6   5   6       25.43       39.99      8.89 o 
  -5   5   6       50.33       51.46     10.48 o 
  -4   5   6       32.16       36.20      8.57 o 
  -3   5   6        3.17        8.00      7.42 o 
  -2   5   6       57.46       69.62      8.43 o 
  -1   5   6       36.79       22.40      7.67 o 
   0   5   6       60.90       52.53      6.79 o 
   1   5   6       94.57       63.28      5.28 o 
   2   5   6        1.38        6.06      1.83 o 
   3   5   6      340.42      325.29      6.43 o 
   4   5   6     1363.07     1341.39     89.06 o 
   5   5   6      903.69      863.95     29.45 o 
   6   5   6       29.28       23.24      7.63 o 
   7   5   6       13.90       15.13      7.00 o 
   8   5   6      233.35      241.17      6.50 o 
   9   5   6      987.21     1041.94     35.09 o 
  10   5   6        4.90       13.14      5.47 o 
  11   5   6      176.45      188.12     23.05 o 
  12   5   6      290.84      342.59    127.73 o 
  13   5   6       21.08       22.17      8.36 o 
  -9   6   6        0.29       13.23     10.21 o 
  -8   6   6       20.86       31.64     15.74 o 
  -7   6   6       96.75      123.64     13.45 o 
  -6   6   6      222.18      245.27     26.00 o 
  -5   6   6      245.21      238.50     27.14 o 
  -4   6   6      196.88      189.75     17.15 o 
  -3   6   6     1076.82     1191.97     36.82 o 
  -2   6   6       68.98       63.51     13.28 o 
  -1   6   6      336.92      318.92     19.06 o 
   0   6   6      104.41      108.17     10.26 o 
   1   6   6      501.36      489.39     11.10 o 
   2   6   6      856.40      835.54      9.36 o 
   3   6   6      121.05      134.18      5.94 o 
   4   6   6       15.35       16.35      5.20 o 
   5   6   6       13.92       13.69      7.63 o 
   6   6   6      814.47      784.78     29.12 o 
   7   6   6      200.85      190.43     22.05 o 
   8   6   6      198.12      180.92     20.95 o 
   9   6   6       48.07       45.31     11.80 o 
  10   6   6        2.96        5.57      9.69 o 
  11   6   6       19.92       44.69     14.34 o 
  12   6   6       61.10       99.42     47.87 o 
  13   6   6        6.78       20.90      9.03 o 
  -8   7   6      180.87      161.75     33.00 o 
  -7   7   6      221.78      196.38     23.40 o 
  -6   7   6       60.38       59.83     13.72 o 
  -5   7   6       75.02      112.57     17.52 o 
  -4   7   6      310.54      435.46     51.75 o 
  -3   7   6     2293.17     2500.26     80.87 o 
  -2   7   6      148.60      186.05     26.52 o 
  -1   7   6      124.78      122.58     22.64 o 
   0   7   6     1753.37     1817.57     43.87 o 
   1   7   6     3312.19     3463.25     49.81 o 
   2   7   6      955.30      993.77     20.06 o 
   3   7   6       24.08       21.27      3.42 o 
   4   7   6     2596.07     2560.35     38.54 o 
   5   7   6     2705.22     2720.04     60.74 o 
   6   7   6      588.31      602.88     42.34 o 
   7   7   6     2166.99     2196.80     87.94 o 
   8   7   6       59.88       76.95     35.32 o 
   9   7   6       45.85       63.65     17.42 o 
  10   7   6        9.47       26.93     11.21 o 
  11   7   6       77.99       66.60     20.20 o 
  12   7   6      189.90      247.10    100.48 o 
  13   7   6       22.91       24.42      8.75 o 
  -8   8   6        4.38        7.36      5.27 o 
  -7   8   6        3.66       11.38      9.01 o 
  -6   8   6        1.71        7.15     11.54 o 
  -5   8   6      101.34       74.36     20.17 o 
  -4   8   6      266.26      302.23     34.52 o 
  -3   8   6      252.14      244.36     20.75 o 
  -2   8   6       19.12       29.51      9.32 o 
  -1   8   6        3.17        6.22      4.81 o 
   0   8   6      469.87      524.50     51.99 o 
   1   8   6      399.60      386.98     15.92 o 
   2   8   6      165.86      153.79     12.25 o 
   3   8   6      662.68      651.95     16.65 o 
   4   8   6     2330.42     2459.69     35.37 o 
   5   8   6     2298.81     2407.97     75.76 o 
   6   8   6       28.86       41.49      8.26 o 
   7   8   6     4317.92     4799.36    219.63 o 
   8   8   6      688.71      702.88     35.07 o 
   9   8   6      828.91      930.63     39.57 o 
  10   8   6      114.97      134.05     36.39 o 
  11   8   6      313.24      306.90     34.09 o 
  12   8   6      987.76     1539.85    153.18 o 
  13   8   6       81.91       45.15     11.08 o 
  -7   9   6       83.50       76.20     48.41 o 
  -6   9   6        8.54       38.28     36.91 o 
  -5   9   6        3.26       14.19     10.82 o 
  -4   9   6      128.51      122.57     25.85 o 
  -3   9   6       79.62       99.64     17.77 o 
  -2   9   6       78.62       73.61     15.57 o 
  -1   9   6      573.55      551.56     28.11 o 
   0   9   6      485.55      484.91     17.86 o 
   1   9   6      835.77      886.68     22.38 o 
   2   9   6       58.75       69.10      8.16 o 
   3   9   6        2.26        6.82      3.67 o 
   4   9   6      393.65      407.53     10.99 o 
   5   9   6      190.83      177.36     10.27 o 
   6   9   6      436.66      432.16     16.92 o 
   7   9   6      170.58      166.49     14.29 o 
   8   9   6       22.52       25.94      9.85 o 
   9   9   6        8.31       17.78     10.80 o 
  10   9   6       25.17       21.32      8.15 o 
  11   9   6        4.99        7.46      6.91 o 
  12   9   6       76.83       85.65     36.55 o 
  -6  10   6        8.04        7.92     19.50 o 
  -5  10   6       14.34       47.01     26.14 o 
  -4  10   6       49.57       67.23     31.28 o 
  -3  10   6      270.98      254.93     38.56 o 
  -2  10   6       92.16      122.58     37.76 o 
  -1  10   6      129.21      134.38     26.73 o 
   0  10   6      259.91      248.13     18.71 o 
   1  10   6      288.84      284.23     10.63 o 
   2  10   6        3.94        6.91      2.66 o 
   3  10   6       50.10       44.87      8.60 o 
   4  10   6      356.65      386.07     23.22 o 
   5  10   6      248.01      239.81     15.00 o 
   6  10   6      118.81      133.26     28.71 o 
   7  10   6        4.70       12.52      7.06 o 
   8  10   6       12.35        9.44      6.52 o 
   9  10   6        3.15        6.40      5.93 o 
  10  10   6        1.57       12.47      6.16 o 
  11  10   6       30.75       41.25     17.52 o 
  12  10   6       20.37       34.69     15.86 o 
  -5  11   6       71.19       63.21     23.16 o 
  -4  11   6      117.11      111.62     44.03 o 
  -3  11   6       49.83       39.33     22.16 o 
  -2  11   6        2.92       28.35     26.78 o 
  -1  11   6      158.65      210.62     23.00 o 
   0  11   6      513.45      511.99     27.61 o 
   1  11   6      212.73      213.43     65.68 o 
   2  11   6       36.99       42.40      6.51 o 
   3  11   6      641.38      680.24     40.43 o 
   4  11   6     1030.36     1071.01     18.94 o 
   5  11   6      281.41      323.11     12.82 o 
   6  11   6       92.73       74.17     17.29 o 
   7  11   6      586.55      620.82     27.09 o 
   8  11   6      492.21      505.66     20.23 o 
   9  11   6      240.61      263.78     40.12 o 
  10  11   6       44.13       39.79     11.66 o 
  11  11   6      236.65      199.67     48.53 o 
  -3  12   6       25.58       14.52      8.69 o 
  -2  12   6       40.50       42.30     27.70 o 
  -1  12   6        1.20        4.38      5.31 o 
   0  12   6       38.57       17.17     12.95 o 
   1  12   6       34.61       63.77     20.10 o 
   2  12   6       10.64       13.42      5.68 o 
   3  12   6       58.77       56.62     11.33 o 
   4  12   6        0.24        0.78      2.71 o 
   5  12   6       82.05       72.28     18.43 o 
   6  12   6      277.05      250.29     20.14 o 
   7  12   6        8.81        5.94      6.86 o 
   8  12   6      119.21       96.23     24.57 o 
   9  12   6       13.14       11.08     14.44 o 
  10  12   6       33.47       21.61      9.27 o 
  11  12   6      177.05      276.76     89.06 o 
  -1  13   6       63.81       38.24     25.94 o 
   0  13   6      238.75      184.92     74.11 o 
   1  13   6       67.57       55.49     18.21 o 
   2  13   6       12.34       10.86     14.80 o 
   3  13   6      161.92      160.48     51.75 o 
   5  13   6      225.68      196.70     25.02 o 
   6  13   6       28.61       18.97      7.77 o 
   7  13   6      265.91      301.92     40.41 o 
   8  13   6      128.16      133.25     30.26 o 
   9  13   6       95.83       71.22     21.04 o 
   1  14   6        0.29       10.13      7.92 o 
   2  14   6        3.91        2.61      4.95 o 
   7  14   6      262.53      153.90     39.34 o 
  -6  -8   7       10.91       23.62      8.76 o 
  -5  -8   7        2.52        9.27      9.46 o 
  -4  -8   7      122.89      118.72     26.43 o 
  -3  -8   7        0.62       11.42      5.15 o 
  -2  -8   7      200.85      166.04     39.97 o 
  -1  -8   7      122.41      148.25     28.22 o 
   0  -8   7       61.44       68.37     18.10 o 
   1  -8   7       15.32       18.47     14.94 o 
   2  -8   7      130.69      101.83     23.97 o 
  -8  -7   7       51.58       35.42      8.36 o 
  -7  -7   7       93.08       71.07     19.88 o 
  -6  -7   7       19.86       11.65      6.19 o 
  -5  -7   7      192.22      189.20     18.72 o 
  -4  -7   7       96.45       94.79     24.25 o 
  -3  -7   7      144.77      143.09     29.81 o 
  -2  -7   7       11.39        9.90      7.17 o 
  -1  -7   7       27.74       27.39     11.48 o 
   0  -7   7      106.18      132.13     31.00 o 
   1  -7   7       77.41       75.49     20.61 o 
   2  -7   7       67.96       79.34     31.08 o 
   3  -7   7       10.86       12.55      7.60 o 
   4  -7   7        7.83       21.13      6.27 o 
  -9  -6   7       35.24       37.14     10.27 o 
  -8  -6   7        5.86       13.46      5.76 o 
  -7  -6   7       45.34       40.05     10.29 o 
  -6  -6   7      107.76      117.89     16.11 o 
  -5  -6   7      235.44      240.67     26.40 o 
  -4  -6   7       97.30       93.42     16.04 o 
  -3  -6   7        8.17       10.37      4.45 o 
  -2  -6   7      244.56      237.60     41.16 o 
  -1  -6   7      897.18      883.10     44.59 o 
   0  -6   7      266.18      289.48     34.02 o 
   1  -6   7        8.38       13.18     10.37 o 
   2  -6   7      121.96      111.74     17.33 o 
   3  -6   7      295.85      311.68     39.29 o 
   4  -6   7      160.58      154.35     30.75 o 
   5  -6   7       25.55       16.55      5.25 o 
   6  -6   7       83.05       59.04     23.68 o 
  -9  -5   7        4.48       12.10      5.89 o 
  -8  -5   7        1.08       15.84      8.35 o 
  -7  -5   7        1.01        4.88      5.50 o 
  -6  -5   7      148.62      127.88     25.01 o 
  -5  -5   7       20.69       20.77      5.32 o 
  -4  -5   7        0.33       10.07      5.55 o 
  -3  -5   7      161.12      153.31     13.93 o 
  -2  -5   7      464.84      427.48     25.04 o 
  -1  -5   7      347.81      346.22     23.21 o 
   0  -5   7        3.41        4.23      5.52 o 
   1  -5   7      201.40      213.08     37.48 o 
   2  -5   7       41.32       32.37      8.86 o 
   3  -5   7       26.76       32.24      8.12 o 
   4  -5   7        4.87        9.04      9.86 o 
   5  -5   7       17.91       26.65      9.79 o 
   6  -5   7       68.33       83.01     19.10 o 
   7  -5   7       37.74       50.70     24.13 o 
 -10  -4   7       21.72       22.78      8.68 o 
  -9  -4   7      217.23      217.74     31.88 o 
  -8  -4   7       30.96       28.03      7.44 o 
  -7  -4   7        2.73        6.60      5.98 o 
  -6  -4   7       25.05       18.88      8.20 o 
  -5  -4   7        0.67       14.13      6.37 o 
  -4  -4   7       38.09       49.41      8.82 o 
  -3  -4   7       70.34       88.71     10.58 o 
  -2  -4   7       78.31       72.86      9.11 o 
  -1  -4   7      170.30      130.09     17.38 o 
   0  -4   7      114.21       96.71     14.18 o 
   1  -4   7       78.81       76.41      7.41 o 
   2  -4   7        5.75        6.47      3.14 o 
   3  -4   7        0.23        9.90      6.79 o 
   4  -4   7      125.41      128.01     15.93 o 
   5  -4   7       26.83       43.51      9.67 o 
   6  -4   7      142.37      135.81     33.24 o 
   7  -4   7       34.69       32.11      8.79 o 
   8  -4   7       78.73       77.34     17.86 o 
 -10  -3   7       25.66       24.14      8.16 o 
  -9  -3   7      387.80      438.91     31.65 o 
  -8  -3   7      108.74       88.80     21.15 o 
  -7  -3   7       25.06       22.21      6.66 o 
  -6  -3   7      358.16      365.63     26.88 o 
  -5  -3   7      145.19      160.39     23.13 o 
  -4  -3   7       19.96       27.84      6.53 o 
  -3  -3   7       36.91       37.08      7.42 o 
  -2  -3   7      900.75      953.99     28.30 o 
  -1  -3   7     1553.64     1625.97     67.47 o 
   0  -3   7      506.64      542.34     24.18 o 
   1  -3   7        0.31        2.37      3.96 o 
   2  -3   7     1091.88     1123.57     33.43 o 
   3  -3   7      456.55      491.91     28.69 o 
   4  -3   7      470.42      430.41     20.31 o 
   5  -3   7       12.68       21.08      7.06 o 
   6  -3   7      251.52      259.70     49.31 o 
   7  -3   7       63.40       66.68     15.66 o 
   8  -3   7       87.47       93.32     16.38 o 
   9  -3   7        0.20       10.57      8.18 o 
 -10  -2   7       22.94       41.36      9.29 o 
  -9  -2   7       48.41       29.99      9.66 o 
  -8  -2   7       97.25       99.10     13.70 o 
  -7  -2   7      197.64      185.29     24.96 o 
  -6  -2   7      657.26      736.00     42.34 o 
  -5  -2   7       84.22      103.73     13.93 o 
  -4  -2   7       27.23       37.11     14.94 o 
  -3  -2   7      541.72      549.60     30.42 o 
  -2  -2   7     1307.31     1348.68     34.23 o 
  -1  -2   7     2011.42     2117.65     42.05 o 
   0  -2   7      220.70      233.67     14.52 o 
   1  -2   7      876.84      894.41     26.70 o 
   2  -2   7     2338.45     2450.75     47.78 o 
   3  -2   7      249.80      264.53     14.12 o 
   4  -2   7      348.12      351.53     17.59 o 
   5  -2   7      137.77      150.53      8.64 o 
   6  -2   7      507.37      503.92     37.31 o 
   7  -2   7      246.03      261.68     48.71 o 
   8  -2   7        9.71        8.31      9.93 o 
   9  -2   7      255.05      269.72     39.45 o 
  10  -2   7      149.72       94.98     36.40 o 
 -10  -1   7       78.82       71.97     11.42 o 
  -9  -1   7       64.02       61.24     18.36 o 
  -8  -1   7       18.36       20.13      5.15 o 
  -7  -1   7       91.06       75.13     12.76 o 
  -6  -1   7       33.53       29.66      7.60 o 
  -5  -1   7      205.76      239.63     22.40 o 
  -4  -1   7       99.66       74.21     12.09 o 
  -3  -1   7      101.10      105.23     15.42 o 
  -2  -1   7        7.45       12.43      4.87 o 
  -1  -1   7       13.42       22.13      6.09 o 
   0  -1   7       96.18      123.55     19.04 o 
   1  -1   7      188.12      210.33     16.24 o 
   2  -1   7     1212.37     1182.73     42.62 o 
   3  -1   7       96.91       89.88     13.31 o 
   4  -1   7        3.32        3.92      4.31 o 
   5  -1   7     1547.36     1652.36     45.82 o 
   6  -1   7        1.16        9.24      5.60 o 
   7  -1   7       62.76       76.29     11.00 o 
   8  -1   7      231.23      252.43     17.70 o 
   9  -1   7      188.05      200.09     22.86 o 
  10  -1   7       65.65       42.66     12.34 o 
 -11   0   7       41.56       28.23     20.35 o 
 -10   0   7       97.43       79.64     23.10 o 
  -9   0   7      193.10      169.87     46.58 o 
  -8   0   7        9.35        8.72      5.56 o 
  -7   0   7        1.90        7.85      4.97 o 
  -6   0   7      759.69      757.33     31.95 o 
  -5   0   7      490.49      489.08     16.01 o 
  -4   0   7        1.63        5.12      5.34 o 
  -3   0   7      784.68      863.49     28.83 o 
  -2   0   7      447.22      416.46     17.68 o 
  -1   0   7      634.41      567.07     38.64 o 
   0   0   7       21.90       26.31      7.31 o 
   1   0   7       14.52       24.20      5.16 o 
   2   0   7      147.52      122.34     15.90 o 
   3   0   7       13.52        9.15      2.62 o 
   4   0   7        2.88        4.49      3.05 o 
   5   0   7      407.99      393.59     21.95 o 
   6   0   7      196.22      168.14     14.03 o 
   7   0   7        1.76        9.83      6.35 o 
   8   0   7      129.86      113.81     17.89 o 
   9   0   7        1.77       21.05     11.25 o 
  10   0   7        2.46        9.54      4.96 o 
  11   0   7       32.38       53.88     30.20 o 
 -10   1   7       96.99       90.84     16.13 o 
  -9   1   7       77.65       96.36     12.33 o 
  -8   1   7       31.33       47.19     11.49 o 
  -7   1   7       33.05       40.57      8.75 o 
  -6   1   7     1030.30     1091.98     37.79 o 
  -5   1   7      495.58      508.01     19.00 o 
  -4   1   7       30.24       25.21      7.94 o 
  -3   1   7     1930.41     2061.30     37.82 o 
  -2   1   7       58.44       70.07      8.34 o 
  -1   1   7      912.26      937.18     21.54 o 
   0   1   7       14.48       16.28      5.27 o 
   1   1   7     1323.21     1336.77     35.43 o 
   2   1   7     2614.27     2693.00     75.67 o 
   3   1   7      890.26      941.05     28.58 o 
   4   1   7        6.54        8.39      3.37 o 
   5   1   7      303.17      329.89     19.69 o 
   6   1   7     1854.04     1968.43     76.88 o 
   7   1   7      192.96      197.21     12.20 o 
   8   1   7        0.03       10.38      3.39 o 
   9   1   7      408.22      431.99     20.35 o 
  10   1   7      274.22      298.02     45.50 o 
  11   1   7       75.11       56.48     16.60 o 
 -10   2   7        1.83       16.29      9.65 o 
  -9   2   7        0.65        8.53      8.77 o 
  -8   2   7       67.75       64.84     11.51 o 
  -7   2   7       60.66       41.21     16.52 o 
  -6   2   7       20.92       18.40     11.15 o 
  -5   2   7       69.93       70.48      9.69 o 
  -4   2   7       14.64       22.67      4.35 o 
  -3   2   7      391.15      382.00     15.51 o 
  -2   2   7       26.47       30.58      4.22 o 
  -1   2   7      439.44      397.48     12.43 o 
   0   2   7     1160.86     1134.73     24.28 o 
   1   2   7     1637.72     1796.92     50.46 o 
   2   2   7     1636.21     1758.53     25.00 o 
   3   2   7       35.73       35.36      4.42 o 
   4   2   7      186.29      213.80     14.10 o 
   5   2   7     1053.73     1053.33     25.09 o 
   6   2   7      115.08      119.47     23.08 o 
   7   2   7       33.60       27.88      5.87 o 
   8   2   7        4.53        2.91      3.16 o 
   9   2   7      546.44      636.80     19.34 o 
  10   2   7      215.46      215.85     46.54 o 
  11   2   7       12.66       11.76      7.75 o 
  12   2   7       58.17       37.14     10.35 o 
 -10   3   7      207.99      342.95     55.57 o 
  -9   3   7      269.41      575.11    186.21 o 
  -8   3   7      171.74      106.43     26.31 o 
  -7   3   7      269.82      291.71     22.20 o 
  -6   3   7     1450.74     1586.07     86.09 o 
  -5   3   7      990.22      931.90     28.62 o 
  -4   3   7       56.44       50.33      6.36 o 
  -3   3   7      152.53      144.60     13.39 o 
  -2   3   7     1999.62     2127.85     35.53 o 
  -1   3   7      611.50      589.50     21.33 o 
   0   3   7      860.95      893.32     13.70 o 
   1   3   7      674.53      686.17     15.28 o 
   2   3   7      908.40      915.09     14.78 o 
   3   3   7      156.58      133.15      5.85 o 
   4   3   7      331.75      321.50     13.81 o 
   5   3   7        0.13        2.10      2.67 o 
   6   3   7      175.06      154.01      9.97 o 
   7   3   7      116.61      133.91     15.86 o 
   8   3   7       13.02        7.93      4.10 o 
   9   3   7       11.36       12.21      4.02 o 
  10   3   7       53.52       63.84     16.39 o 
  11   3   7       83.51       78.13     14.54 o 
  12   3   7       11.82       29.90     12.28 o 
 -10   4   7       52.39       46.81     13.64 o 
  -9   4   7       53.37       26.02     15.78 o 
  -8   4   7        6.39       12.34      7.63 o 
  -7   4   7      457.08      422.04     35.45 o 
  -6   4   7      131.12      137.80     16.10 o 
  -5   4   7       26.74       30.52      6.53 o 
  -4   4   7       35.61       28.55      6.33 o 
  -3   4   7      211.85      210.77     13.62 o 
  -2   4   7      381.03      345.81     13.67 o 
  -1   4   7       78.89       76.45     12.02 o 
   0   4   7      125.45      100.15      6.74 o 
   1   4   7      171.32      144.32      5.35 o 
   2   4   7     5286.31     5347.77     55.05 o 
   3   4   7      977.60     1025.31     16.15 o 
   4   4   7       31.87       31.10      4.49 o 
   5   4   7     2001.72     2017.94    152.35 o 
   6   4   7     1558.02     1596.67     42.81 o 
   7   4   7      630.65      622.37     14.34 o 
   8   4   7        0.00        9.12      4.34 o 
   9   4   7      292.54      306.76     20.15 o 
  10   4   7     1219.74     1289.59     57.74 o 
  11   4   7      296.76      244.04     26.59 o 
  12   4   7       18.47       26.01     12.76 o 
  -9   5   7       26.05       24.87     12.55 o 
  -8   5   7        0.86       -3.14      6.96 o 
  -7   5   7      223.20      202.42     31.10 o 
  -6   5   7        0.17       12.31      7.03 o 
  -5   5   7       15.66       14.64      7.92 o 
  -4   5   7      224.02      224.68     24.39 o 
  -3   5   7        4.15       14.36      5.16 o 
  -2   5   7       20.17       17.43     14.13 o 
  -1   5   7     1199.33     1190.33     31.80 o 
   0   5   7      481.32      434.80      7.53 o 
   1   5   7      218.51      167.36      7.18 o 
   2   5   7      852.19      796.85      8.03 o 
   3   5   7      318.30      341.77      7.27 o 
   4   5   7       18.66       10.72      4.95 o 
   5   5   7     1447.25     1422.17     64.48 o 
   6   5   7      224.02      221.43     18.88 o 
   7   5   7      173.87      165.93     28.72 o 
   8   5   7      182.02      202.43     39.04 o 
   9   5   7      226.51      280.09     24.62 o 
  10   5   7      244.47      250.87     23.99 o 
  11   5   7        0.46       15.30      7.31 o 
  12   5   7      143.78      129.70     33.13 o 
  13   5   7      131.45       98.24     25.66 o 
  -9   6   7       23.23       18.33      9.29 o 
  -8   6   7        2.78       15.70      7.88 o 
  -7   6   7        3.14        6.34      6.99 o 
  -6   6   7      352.79      308.42     41.50 o 
  -5   6   7      101.85       87.32     20.94 o 
  -4   6   7       22.17       25.55      9.17 o 
  -3   6   7      393.36      425.63     30.33 o 
  -2   6   7      153.82      159.36     26.68 o 
  -1   6   7      176.30      148.90     27.98 o 
   0   6   7      345.33      341.44     19.98 o 
   1   6   7        0.65        4.71      2.37 o 
   2   6   7      481.28      469.70     10.84 o 
   3   6   7      643.13      699.44     18.54 o 
   4   6   7        4.76       10.34      4.39 o 
   5   6   7        3.41        6.15      5.80 o 
   6   6   7       33.43       45.96     11.00 o 
   7   6   7       39.94       34.18      9.13 o 
   8   6   7       69.96       80.41     12.43 o 
   9   6   7        0.28        6.69      6.00 o 
  10   6   7        4.34       11.89      5.85 o 
  11   6   7       23.37       36.39     20.39 o 
  12   6   7       57.86       58.81     19.41 o 
  13   6   7       27.87       26.76     12.13 o 
  -8   7   7       22.94       26.82     11.43 o 
  -7   7   7      115.92       91.46     24.66 o 
  -6   7   7      313.38      368.28     37.56 o 
  -5   7   7      221.65      222.63     21.99 o 
  -4   7   7       15.63        2.95      9.29 o 
  -3   7   7     2382.13     2436.28    103.10 o 
  -2   7   7      595.73      660.74     24.65 o 
  -1   7   7       85.86       65.32     11.26 o 
   0   7   7      404.49      405.83     18.62 o 
   1   7   7      862.28      861.82     18.49 o 
   2   7   7     2029.90     2061.44     27.42 o 
   3   7   7      995.47     1036.62     21.94 o 
   4   7   7      364.27      323.23     10.58 o 
   5   7   7      425.39      438.49     30.85 o 
   6   7   7      312.14      315.91     28.27 o 
   7   7   7      101.17      101.96     25.03 o 
   8   7   7       42.31       27.04     10.35 o 
   9   7   7      505.90      587.73     22.71 o 
  10   7   7      514.67      618.00     43.77 o 
  11   7   7        1.78       11.46      9.49 o 
  12   7   7       40.80       32.11     17.17 o 
  13   7   7      116.76      197.62    392.97 o 
  -7   8   7       50.31       29.48      9.60 o 
  -6   8   7       24.53       24.36     11.66 o 
  -5   8   7        6.70       12.15      4.62 o 
  -4   8   7       47.54       74.15     21.77 o 
  -3   8   7      576.50      601.64     51.45 o 
  -2   8   7       23.01       12.89      4.50 o 
  -1   8   7        3.87        2.75      4.41 o 
   0   8   7      541.99      540.63     14.90 o 
   1   8   7     1250.60     1304.45     20.15 o 
   2   8   7      221.84      199.46      8.27 o 
   3   8   7      184.18      167.64      6.77 o 
   4   8   7      919.54      922.97     16.31 o 
   5   8   7      439.88      451.15     27.46 o 
   6   8   7      235.77      227.80     41.90 o 
   7   8   7       69.34       62.70     11.10 o 
   8   8   7       75.56       89.64     14.86 o 
   9   8   7      946.78     1020.23     54.22 o 
  10   8   7      460.05      498.08     49.77 o 
  11   8   7        0.62       16.03      7.60 o 
  12   8   7      149.05      103.14     22.55 o 
  -7   9   7        8.46       16.85     19.18 o 
  -6   9   7        2.73       15.32     10.90 o 
  -5   9   7        7.27        3.39      4.22 o 
  -4   9   7        7.14        8.62      5.12 o 
  -3   9   7        2.00       11.77     13.85 o 
  -2   9   7      490.72      472.20     31.56 o 
  -1   9   7        5.79       10.52      5.21 o 
   0   9   7        0.85       30.71     35.65 o 
   1   9   7      120.25      132.10     12.51 o 
   2   9   7      486.60      505.15     16.72 o 
   3   9   7     1471.21     1500.49     34.24 o 
   4   9   7      838.27      865.82     20.80 o 
   5   9   7      291.77      282.66     11.78 o 
   6   9   7      203.24      179.59     23.78 o 
   7   9   7      419.54      419.51     20.04 o 
   8   9   7      158.46      177.70     20.83 o 
   9   9   7      104.55      116.70     30.56 o 
  10   9   7      118.58      133.12     27.28 o 
  11   9   7      221.21      216.73     28.22 o 
  12   9   7       83.92       90.34     26.27 o 
  -6  10   7      106.97       87.70     36.07 o 
  -5  10   7        8.87       24.33     15.52 o 
  -4  10   7      154.10      138.32     60.11 o 
  -3  10   7      237.06      234.31     20.73 o 
  -2  10   7      161.15      165.73     25.65 o 
  -1  10   7       42.00       32.71      9.13 o 
   0  10   7      321.97      309.14     15.22 o 
   1  10   7      336.95      330.77     67.63 o 
   2  10   7       47.51       81.05     57.32 o 
   3  10   7      132.94      135.51     11.96 o 
   4  10   7        0.31        2.19      2.46 o 
   5  10   7       87.70       91.31     16.49 o 
   6  10   7        9.74       27.59      9.97 o 
   7  10   7        1.25        7.11      3.88 o 
   8  10   7       14.46       21.67      8.32 o 
   9  10   7        2.70        6.63      4.75 o 
  10  10   7        1.82       14.42     16.55 o 
  11  10   7        0.81       15.39      9.15 o 
  12  10   7       11.81       22.21     11.19 o 
  -4  11   7      120.84      131.69     43.14 o 
  -3  11   7      277.81      271.42     37.76 o 
  -2  11   7      147.18      124.65     31.69 o 
  -1  11   7       25.44       23.73      9.75 o 
   0  11   7      399.62      462.62     77.58 o 
   1  11   7      421.07      449.22     17.80 o 
   2  11   7        6.20        5.56      3.49 o 
   3  11   7        4.96        8.30      4.20 o 
   4  11   7      309.71      344.39     22.91 o 
   5  11   7      532.39      501.74     20.47 o 
   6  11   7      164.38      182.58     22.91 o 
   7  11   7        1.27        4.68      6.17 o 
   8  11   7      284.47      337.39     44.79 o 
   9  11   7      244.05      303.34     26.47 o 
  10  11   7       42.15       36.55     14.42 o 
  11  11   7        6.30        8.19      6.77 o 
  -3  12   7        1.11       10.13      5.23 o 
  -2  12   7       10.39        9.21      9.73 o 
  -1  12   7        3.52        3.22      8.24 o 
   0  12   7       27.34      167.67     81.75 o 
   1  12   7       44.46       46.52     10.22 o 
   2  12   7      154.22      152.77     16.75 o 
   3  12   7       97.86      133.47     19.66 o 
   4  12   7      248.29      264.80     21.60 o 
   5  12   7        0.05       10.59      4.15 o 
   6  12   7       40.15       27.58      9.25 o 
   7  12   7      207.27      231.01     16.23 o 
   8  12   7      138.55      127.82     27.82 o 
   9  12   7       18.59        7.65      7.13 o 
  10  12   7       20.25       24.96     17.05 o 
  -1  13   7        0.44        1.85     10.01 o 
   0  13   7      131.38      168.56     78.41 o 
   1  13   7      582.54      612.75     83.48 o 
   2  13   7      142.29       78.61     31.85 o 
   3  13   7        1.06       11.42      6.96 o 
   4  13   7       47.01       44.51     15.84 o 
   5  13   7      306.53      258.31     42.34 o 
   6  13   7      258.92      257.02     34.46 o 
   7  13   7       19.89       14.73      5.19 o 
   8  13   7       19.30       24.38      7.82 o 
   9  13   7      145.32      194.84     27.13 o 
   1  14   7      170.73      107.80     42.94 o 
   6  14   7        7.02        2.85      3.46 o 
   7  14   7       44.98       39.65     16.41 o 
  -2  -8   8        4.97       23.96      8.89 o 
  -6  -7   8       22.56       23.27      6.68 o 
  -5  -7   8        0.23       12.54      8.24 o 
  -4  -7   8      103.17      133.92     29.36 o 
  -3  -7   8       53.83       59.87     26.58 o 
  -2  -7   8      114.98      119.61     23.74 o 
  -1  -7   8       37.17       35.18     17.21 o 
   0  -7   8        0.07        7.95      6.15 o 
   1  -7   8       56.37       43.18     15.86 o 
   2  -7   8       19.49        8.10      9.95 o 
  -7  -6   8       22.58       19.76      8.20 o 
  -6  -6   8      103.91       99.25     15.46 o 
  -5  -6   8      192.92      159.03     31.77 o 
  -4  -6   8      301.24      295.95     25.98 o 
  -3  -6   8      125.81      125.72     19.30 o 
  -2  -6   8       58.08       41.85     17.41 o 
  -1  -6   8       93.98       92.47     25.67 o 
   0  -6   8       82.75      113.18     49.52 o 
   1  -6   8      129.19      110.73     28.81 o 
   2  -6   8        0.18       16.11      7.95 o 
   3  -6   8       39.93       30.73     11.28 o 
   4  -6   8       84.86       53.86     22.23 o 
  -8  -5   8       82.19       63.00     14.81 o 
  -7  -5   8        4.71       11.30      5.96 o 
  -6  -5   8       40.11       40.71      8.97 o 
  -5  -5   8      105.60       96.11     18.22 o 
  -4  -5   8      190.05      171.49     19.55 o 
  -3  -5   8       36.04       35.16      7.17 o 
  -2  -5   8      201.69      171.60     19.69 o 
  -1  -5   8      244.81      255.85     16.71 o 
   0  -5   8      320.20      402.70     39.51 o 
   1  -5   8       34.12       25.36      7.06 o 
   2  -5   8      147.95      130.33     31.34 o 
   3  -5   8      348.57      347.41     28.75 o 
   4  -5   8       58.87       59.68     15.01 o 
   5  -5   8        0.09        4.39      8.38 o 
   6  -5   8      216.61      129.19     42.76 o 
  -9  -4   8        0.01        2.27      4.28 o 
  -8  -4   8      174.57      135.56     29.38 o 
  -7  -4   8      103.12       90.41     18.69 o 
  -6  -4   8       15.45       17.83      5.86 o 
  -5  -4   8       29.22       28.02      8.22 o 
  -4  -4   8       21.72       14.53      7.97 o 
  -3  -4   8        8.05       10.94      3.77 o 
  -2  -4   8       84.86       79.56     13.87 o 
  -1  -4   8       23.88       14.62      4.43 o 
   0  -4   8      220.09      180.54     23.65 o 
   1  -4   8       53.29       28.49      6.54 o 
   2  -4   8        3.15       14.36      9.72 o 
   3  -4   8       85.89       84.73     18.33 o 
   4  -4   8       20.52       24.68     11.41 o 
   5  -4   8        2.70        8.84      5.79 o 
   6  -4   8       10.27        8.88     10.75 o 
   7  -4   8       25.02       21.94      8.84 o 
  -9  -3   8       37.49       30.40      9.70 o 
  -8  -3   8      392.06      394.49     39.61 o 
  -7  -3   8       26.70       24.66      7.50 o 
  -6  -3   8       80.69       91.52     18.29 o 
  -5  -3   8      300.84      311.20     26.93 o 
  -4  -3   8      441.23      506.78     23.77 o 
  -3  -3   8      129.46      132.31     20.50 o 
  -2  -3   8      210.00      227.53     15.30 o 
  -1  -3   8     1172.76     1209.41     62.79 o 
   0  -3   8      398.22      415.39     21.06 o 
   1  -3   8       79.54       72.60     12.86 o 
   2  -3   8      169.89      144.12     19.72 o 
   3  -3   8       85.55       69.04     12.62 o 
   4  -3   8      288.45      317.06     18.49 o 
   5  -3   8       23.92       17.24      6.17 o 
   6  -3   8        3.35       20.43      7.34 o 
   7  -3   8       17.76       15.72     10.53 o 
   8  -3   8        5.75       10.44      5.27 o 
 -10  -2   8        5.85        7.76      5.39 o 
  -9  -2   8        4.94       11.62      4.76 o 
  -8  -2   8      342.52      342.95     37.73 o 
  -7  -2   8       15.26       11.98      5.55 o 
  -6  -2   8       59.89       74.72     14.97 o 
  -5  -2   8      581.80      635.23     33.86 o 
  -4  -2   8      411.00      419.90     23.25 o 
  -3  -2   8       16.04        6.48      4.70 o 
  -2  -2   8      447.94      476.75     21.93 o 
  -1  -2   8     3014.99     3242.22     79.29 o 
   0  -2   8     1697.94     1883.27     40.65 o 
   1  -2   8      102.45       83.80     12.93 o 
   2  -2   8      906.53      893.90     32.80 o 
   3  -2   8      378.76      400.45     15.50 o 
   4  -2   8      515.13      519.18     25.59 o 
   5  -2   8       68.92       49.15     13.34 o 
   6  -2   8      530.84      527.27     55.33 o 
   7  -2   8      362.32      418.55     50.88 o 
   8  -2   8       39.16       34.34     19.74 o 
   9  -2   8       23.27       17.49      6.28 o 
 -10  -1   8       15.78       13.57      5.73 o 
  -9  -1   8       31.23       37.29     15.90 o 
  -8  -1   8       43.21       31.51      6.95 o 
  -7  -1   8      254.93      194.05     31.66 o 
  -6  -1   8        2.97        6.83      3.62 o 
  -5  -1   8       50.80       56.82     10.45 o 
  -4  -1   8        0.44        0.29      4.65 o 
  -3  -1   8      226.20      230.02     20.65 o 
  -2  -1   8      258.45      270.83     15.00 o 
  -1  -1   8      215.49      234.42     17.51 o 
   0  -1   8      194.55      208.99     23.31 o 
   1  -1   8       56.65       60.37      8.83 o 
   2  -1   8      583.96      632.96     51.79 o 
   3  -1   8       73.40       67.50      9.16 o 
   4  -1   8      101.12      105.75     14.45 o 
   5  -1   8        9.11        6.55      4.36 o 
   6  -1   8      315.66      374.38     18.48 o 
   7  -1   8      399.35      401.97     25.35 o 
   8  -1   8       15.43       12.96      6.34 o 
   9  -1   8      329.29      291.43     63.35 o 
  10  -1   8      346.98      328.79     55.33 o 
 -10   0   8       14.92       11.69      9.28 o 
  -9   0   8       54.68       44.38     14.86 o 
  -8   0   8       74.21       71.05     14.63 o 
  -7   0   8      165.91      179.57     18.54 o 
  -6   0   8      525.44      591.04     32.34 o 
  -5   0   8      165.06      184.08     26.14 o 
  -4   0   8      309.74      337.56     18.63 o 
  -3   0   8        5.78        5.84      4.75 o 
  -2   0   8      459.68      464.62     26.03 o 
  -1   0   8      523.52      512.08     20.47 o 
   0   0   8      962.74     1027.63     34.21 o 
   1   0   8        4.48       10.15      3.59 o 
   2   0   8      269.72      246.30     16.34 o 
   3   0   8     1241.32     1200.71     30.94 o 
   4   0   8      190.20      204.02     18.47 o 
   5   0   8       11.76       13.09      5.57 o 
   6   0   8       28.61       25.55     10.82 o 
   7   0   8       14.56       21.39      6.42 o 
   8   0   8       22.83       10.94      4.02 o 
   9   0   8       18.78       11.24      4.30 o 
  10   0   8       12.46       15.88      6.88 o 
 -10   1   8       30.00       21.56      7.25 o 
  -9   1   8       53.78       57.74     15.87 o 
  -8   1   8       74.21       61.07     13.26 o 
  -7   1   8        5.24       13.45      6.10 o 
  -6   1   8      287.38      298.18     16.21 o 
  -5   1   8      279.47      256.92     15.52 o 
  -4   1   8      445.47      478.14     33.29 o 
  -3   1   8       68.30       67.09      9.40 o 
  -2   1   8      791.36      773.55     29.60 o 
  -1   1   8     2760.66     2825.96     49.48 o 
   0   1   8     1616.68     1736.07     41.13 o 
   1   1   8       30.86       29.40      6.78 o 
   2   1   8     2139.82     2104.65     36.57 o 
   3   1   8     2604.04     2763.35     52.57 o 
   4   1   8      138.71      143.12      9.87 o 
   5   1   8        4.04        7.07      3.99 o 
   6   1   8      153.84      182.66     21.07 o 
   7   1   8      183.37      192.43     13.27 o 
   8   1   8      312.36      265.54     16.34 o 
   9   1   8        8.48       10.57      3.41 o 
  10   1   8      140.50      135.90     68.62 o 
  11   1   8       80.37       49.54     25.41 o 
 -10   2   8        3.42       13.10      7.11 o 
  -9   2   8        2.11       37.92     13.43 o 
  -8   2   8       14.78       33.75     11.47 o 
  -7   2   8        1.29        8.01      5.35 o 
  -6   2   8       44.42       65.30     13.83 o 
  -5   2   8        8.41        6.10      9.33 o 
  -4   2   8        4.76        6.18      4.46 o 
  -3   2   8      251.87      246.97     15.17 o 
  -2   2   8       79.17       68.58     11.16 o 
  -1   2   8      162.21      156.08     13.45 o 
   0   2   8       86.44       96.26     13.83 o 
   1   2   8      160.23      166.57     15.24 o 
   2   2   8     1031.14     1044.23     27.43 o 
   3   2   8     1105.36     1102.28     24.15 o 
   4   2   8        2.30        5.14      5.26 o 
   5   2   8      115.61      121.08      9.49 o 
   6   2   8      340.37      353.89     37.44 o 
   7   2   8      351.00      373.45     16.78 o 
   8   2   8        4.02        7.94      2.80 o 
   9   2   8      273.38      315.02     21.03 o 
  10   2   8      266.05      304.48     35.59 o 
  11   2   8      127.76       98.09     34.14 o 
 -10   3   8       49.80       26.93      8.97 o 
  -9   3   8       50.58       59.75     24.57 o 
  -8   3   8      160.57      175.36     35.97 o 
  -7   3   8      202.94      167.43     36.59 o 
  -6   3   8       78.99      120.04     23.18 o 
  -5   3   8      655.42      688.13     28.59 o 
  -4   3   8      802.34      838.07     40.81 o 
  -3   3   8      374.09      358.81     15.91 o 
  -2   3   8        1.02        5.08      3.04 o 
  -1   3   8      348.67      347.73     17.47 o 
   0   3   8     3578.76     3659.68     55.94 o 
   1   3   8      365.96      305.78     18.58 o 
   2   3   8       26.22       34.07      4.83 o 
   3   3   8       81.06       70.44      9.03 o 
   4   3   8       55.98       52.40      6.61 o 
   5   3   8       40.72       45.67      6.63 o 
   6   3   8       59.57       56.76      6.04 o 
   7   3   8       77.91       92.97     10.80 o 
   8   3   8       57.61       65.47      8.77 o 
   9   3   8       17.54       19.04     11.43 o 
  10   3   8        4.42       13.19      6.37 o 
  11   3   8        0.34        2.77      6.92 o 
  12   3   8        6.90       18.84      9.40 o 
  -9   4   8       30.40       48.15     12.87 o 
  -8   4   8        2.36       12.71      5.65 o 
  -7   4   8        3.70       24.31     12.99 o 
  -6   4   8      164.13      183.29     38.35 o 
  -5   4   8      582.88      576.31     26.45 o 
  -4   4   8      189.50      182.54     12.68 o 
  -3   4   8      551.29      564.68     21.46 o 
  -2   4   8     1061.92     1087.23     31.57 o 
  -1   4   8      898.30      926.08     20.84 o 
   0   4   8       34.56       40.65      4.89 o 
   1   4   8      272.29      283.78     13.00 o 
   2   4   8     1851.17     1840.52     30.18 o 
   3   4   8      624.19      574.92     18.66 o 
   4   4   8      137.87      113.30      7.01 o 
   5   4   8       98.48       93.56      8.39 o 
   6   4   8     1431.56     1385.18     44.02 o 
   7   4   8      743.24      776.91     38.12 o 
   8   4   8      415.28      396.45     26.93 o 
   9   4   8      150.16      124.19     27.19 o 
  10   4   8      252.19      286.68     25.02 o 
  11   4   8      126.63      121.30     35.06 o 
  12   4   8       21.58       17.02      8.64 o 
  -9   5   8        2.57        4.07      6.99 o 
  -8   5   8       95.89       92.03     21.86 o 
  -7   5   8        5.69       15.86      7.38 o 
  -6   5   8        3.02       10.49     24.13 o 
  -5   5   8        1.69        6.68      4.63 o 
  -4   5   8       94.43       86.55     19.22 o 
  -3   5   8        7.59        7.27      8.40 o 
  -2   5   8      255.52      326.00     33.81 o 
  -1   5   8      588.44      601.76     34.87 o 
   0   5   8       69.79       57.44      6.13 o 
   1   5   8     2498.04     2661.16     41.65 o 
   2   5   8     1683.81     1719.77     25.16 o 
   3   5   8      776.36      728.56     33.41 o 
   4   5   8      140.97      122.36      7.27 o 
   5   5   8      835.18      860.75     61.94 o 
   6   5   8     1813.65     1975.78     87.98 o 
   7   5   8      519.47      483.86     25.15 o 
   8   5   8       37.88       37.21     13.06 o 
   9   5   8      472.89      491.88     23.71 o 
  10   5   8      399.85      513.67     37.37 o 
  11   5   8      110.92       97.59     20.03 o 
  12   5   8        9.30       11.10      8.26 o 
  -8   6   8       13.69        9.13      6.62 o 
  -7   6   8        0.52        9.57      6.42 o 
  -6   6   8      115.38      154.10     16.12 o 
  -5   6   8      275.26      288.01     34.24 o 
  -4   6   8      207.84      185.07     41.26 o 
  -3   6   8        0.94       10.02      8.07 o 
  -2   6   8      282.05      278.40     16.21 o 
  -1   6   8       89.09       87.09     18.59 o 
   0   6   8      352.27      321.58     20.21 o 
   1   6   8       41.48       40.59      6.50 o 
   2   6   8      131.46      125.25      8.62 o 
   3   6   8        1.52        2.03      2.02 o 
   4   6   8      304.84      256.76     22.45 o 
   5   6   8       20.19       20.27      9.29 o 
   6   6   8       69.27       57.49     10.46 o 
   7   6   8      138.71      138.43     23.38 o 
   8   6   8       74.88       72.13     14.77 o 
   9   6   8       47.75       46.87     16.99 o 
  10   6   8        3.59       -2.61      7.47 o 
  11   6   8       11.13        5.53      8.73 o 
  12   6   8        4.29       19.82      8.41 o 
  -8   7   8       32.32       44.69     23.26 o 
  -7   7   8        6.24        7.78      8.22 o 
  -6   7   8      357.83      384.06     41.06 o 
  -5   7   8      316.26      337.67     23.64 o 
  -4   7   8       31.03       29.99      8.13 o 
  -3   7   8      128.17      164.78     18.56 o 
  -2   7   8      453.17      482.14     32.48 o 
  -1   7   8      881.00      931.30     37.16 o 
   0   7   8      129.47      150.11     21.26 o 
   1   7   8       94.09      104.48      7.54 o 
   2   7   8     1555.11     1701.35     24.39 o 
   3   7   8      856.86      831.20     15.68 o 
   4   7   8       92.61       81.97     11.62 o 
   5   7   8     1165.35     1167.04     39.81 o 
   6   7   8      485.85      474.58     24.17 o 
   7   7   8       20.88       37.39      8.40 o 
   8   7   8       36.58       38.59     12.83 o 
   9   7   8      163.54      155.95     34.21 o 
  10   7   8       96.81       92.52     24.27 o 
  11   7   8      113.89      111.68     26.70 o 
  12   7   8        0.70       10.40      6.07 o 
  -7   8   8       37.67       53.68     16.46 o 
  -6   8   8      102.55      158.88     43.06 o 
  -5   8   8       31.84       24.07      9.05 o 
  -4   8   8       18.86       24.30      8.95 o 
  -3   8   8      151.31      206.82     36.51 o 
  -2   8   8      364.14      353.41     23.05 o 
  -1   8   8      411.75      354.59     20.51 o 
   0   8   8       61.00       52.90      8.52 o 
   1   8   8     1422.35     1414.97     28.05 o 
   2   8   8     1701.10     1708.86     35.04 o 
   3   8   8     1247.37     1323.27     23.65 o 
   4   8   8        2.55        6.65      2.55 o 
   5   8   8     3383.75     3574.69    115.04 o 
   6   8   8      566.68      673.94     68.68 o 
   7   8   8      179.38      183.14     21.31 o 
   8   8   8      129.52      122.36     27.13 o 
   9   8   8      540.34      506.28     32.33 o 
  10   8   8      382.17      413.93     38.16 o 
  11   8   8       25.97       30.16      7.27 o 
  12   8   8       41.14       45.10     14.55 o 
  -6   9   8        8.79       30.39      8.13 o 
  -5   9   8       24.84       27.80      9.75 o 
  -4   9   8       19.15       14.02      4.78 o 
  -3   9   8      271.64      237.79     22.79 o 
  -2   9   8      236.64      223.93     18.89 o 
  -1   9   8       22.79       16.01     10.25 o 
   0   9   8        2.36        3.39      4.32 o 
   1   9   8       76.25       67.20     10.78 o 
   2   9   8      240.60      227.86     24.87 o 
   3   9   8        3.06        2.82      2.45 o 
   4   9   8      310.83      309.21     11.94 o 
   5   9   8     1784.49     1922.95     62.33 o 
   6   9   8        0.15        4.61      6.50 o 
   7   9   8       51.58       72.21     15.52 o 
   8   9   8      616.08      691.60     32.53 o 
   9   9   8      639.97      723.25     37.99 o 
  10   9   8      210.01      170.48     36.43 o 
  11   9   8      127.36      105.30     27.06 o 
  12   9   8      221.06      261.50     58.32 o 
  -5  10   8       86.47       67.31     30.92 o 
  -4  10   8       25.64       20.07      9.94 o 
  -3  10   8      346.75      389.10     34.02 o 
  -2  10   8      648.00      642.99     28.81 o 
  -1  10   8      336.73      378.08     28.86 o 
   0  10   8       38.76       36.73      6.15 o 
   1  10   8      421.53      460.78     14.72 o 
   2  10   8      655.87      716.23     44.41 o 
   3  10   8       36.44       44.56      6.17 o 
   4  10   8       36.49       46.44      9.12 o 
   5  10   8       73.01       86.01     20.24 o 
   6  10   8      458.07      396.95     35.99 o 
   7  10   8      188.58      168.50     14.06 o 
   8  10   8       17.00       12.26      7.60 o 
   9  10   8      139.20      153.30     24.46 o 
  10  10   8        7.26       10.79      9.29 o 
  11  10   8       85.91       74.98     21.57 o 
  12  10   8       38.68       30.63     17.61 o 
  -4  11   8        0.38       10.21     11.42 o 
  -3  11   8      230.34      198.60     49.02 o 
  -2  11   8      106.64       95.76     25.26 o 
  -1  11   8      122.96       94.87     25.73 o 
   0  11   8        1.42        3.90      4.75 o 
   1  11   8      277.52      303.97     32.77 o 
   2  11   8      856.75      881.08     36.32 o 
   3  11   8      230.59      225.64     18.30 o 
   4  11   8       14.05       23.41      6.56 o 
   5  11   8      419.99      454.60     24.08 o 
   6  11   8      369.02      370.50     20.61 o 
   7  11   8        8.46        9.82      6.12 o 
   8  11   8       19.61       15.54      6.36 o 
   9  11   8      404.71      525.21     55.54 o 
  10  11   8      208.90      189.68     35.20 o 
  11  11   8       68.66       73.35     18.46 o 
  -3  12   8        0.82        8.56      9.01 o 
  -2  12   8       22.43       48.29     21.11 o 
  -1  12   8        1.03        8.60      8.08 o 
   0  12   8        2.42        6.27     10.25 o 
   1  12   8        1.52        5.77      7.27 o 
   2  12   8       37.11       23.09      8.16 o 
   3  12   8       19.09       17.21     15.52 o 
   4  12   8      122.72      158.31     53.76 o 
   5  12   8      205.26      200.23     33.90 o 
   6  12   8       53.41       59.51     11.96 o 
   7  12   8        8.73        9.99      8.40 o 
   8  12   8       72.07       48.18     21.15 o 
   9  12   8      404.59      512.50     58.63 o 
  10  12   8      149.78      139.59     24.79 o 
  -1  13   8      101.29       60.84     28.31 o 
   0  13   8        0.65       10.70      4.02 o 
   1  13   8      157.97      163.81     20.83 o 
   2  13   8      338.77      422.44     29.39 o 
   3  13   8      273.86      296.10     26.06 o 
   4  13   8       59.67       33.78     20.43 o 
   5  13   8      131.25      159.55     23.24 o 
   6  13   8       82.57       72.48     15.26 o 
   7  13   8        7.00       12.18      4.70 o 
   8  13   8        0.55        0.21      3.93 o 
   9  13   8        0.39       12.21      6.64 o 
   5  14   8      509.46      508.93     39.45 o 
   6  14   8      169.42      125.17     49.94 o 
   7  14   8        4.20       17.77     11.34 o 
  -3  -7   9        0.17       24.89     16.77 o 
  -2  -7   9       29.89       25.21      6.98 o 
  -1  -7   9       92.42       68.19     14.72 o 
  -6  -6   9       13.10       21.03      9.96 o 
  -5  -6   9        0.37        2.08      6.86 o 
  -4  -6   9      235.98      260.20     43.08 o 
  -3  -6   9      366.87      357.88     52.59 o 
  -2  -6   9      123.90      114.75     28.74 o 
  -1  -6   9        0.55       15.17      6.21 o 
   0  -6   9       74.20       58.53     18.76 o 
   1  -6   9      150.47      182.32     37.62 o 
   2  -6   9       62.64       59.88     17.03 o 
  -7  -5   9       61.16       59.40     16.37 o 
  -6  -5   9        5.62        8.89      5.66 o 
  -5  -5   9        4.55       15.90      5.54 o 
  -4  -5   9       41.06       47.11     11.30 o 
  -3  -5   9      257.68      253.35     22.17 o 
  -2  -5   9       54.22       68.05     19.91 o 
  -1  -5   9       36.01       21.17     11.29 o 
   0  -5   9       85.52      102.51     25.09 o 
   1  -5   9      130.36      113.21     25.59 o 
   2  -5   9        2.18       11.23      6.29 o 
   3  -5   9       23.08       25.58      7.32 o 
   4  -5   9      268.90      202.18     37.07 o 
   5  -5   9      242.78      148.41     49.17 o 
  -8  -4   9        1.61        7.51      5.34 o 
  -7  -4   9       22.97       21.04      7.73 o 
  -6  -4   9       67.57       71.00     14.83 o 
  -5  -4   9       36.08       48.58      8.33 o 
  -4  -4   9       31.75       35.26      8.78 o 
  -3  -4   9        5.99       10.69      5.20 o 
  -2  -4   9      161.36      161.45     21.79 o 
  -1  -4   9       27.18       46.70     14.48 o 
   0  -4   9       20.72       27.79      8.32 o 
   1  -4   9        3.60       13.24      7.63 o 
   2  -4   9        7.42       21.34      7.15 o 
   3  -4   9        1.30        4.40      8.32 o 
   4  -4   9       21.14       31.43      9.72 o 
   5  -4   9       29.55       23.84     12.63 o 
   6  -4   9        4.52       16.50      5.49 o 
  -8  -3   9       80.29       85.64     15.88 o 
  -7  -3   9      175.15      198.27     31.36 o 
  -6  -3   9        7.73       17.34      7.08 o 
  -5  -3   9       20.55       31.74      9.78 o 
  -4  -3   9      218.62      228.17     19.36 o 
  -3  -3   9      272.21      306.77     20.00 o 
  -2  -3   9      388.31      359.26     20.82 o 
  -1  -3   9       84.31       75.52     14.25 o 
   0  -3   9      378.65      390.77     17.59 o 
   1  -3   9      247.57      232.10     22.85 o 
   2  -3   9       17.15       31.45     13.85 o 
   3  -3   9       18.37       15.36      7.61 o 
   4  -3   9       63.14       49.25     12.03 o 
   5  -3   9      171.24      151.70     32.32 o 
   6  -3   9      119.46       94.61     27.20 o 
   7  -3   9       12.45       14.44     10.90 o 
  -9  -2   9        5.62       10.67      5.40 o 
  -8  -2   9       26.38       27.92     14.23 o 
  -7  -2   9        7.11       19.47      7.75 o 
  -6  -2   9        2.93        9.65      5.43 o 
  -5  -2   9       75.34       89.36     14.74 o 
  -4  -2   9      180.41      210.16     14.26 o 
  -3  -2   9      415.10      417.40     23.71 o 
  -2  -2   9      100.01       93.17     17.49 o 
  -1  -2   9      303.46      364.91     22.87 o 
   0  -2   9      615.84      675.83     25.39 o 
   1  -2   9      566.13      538.64     27.30 o 
   2  -2   9       17.87       19.51      6.87 o 
   3  -2   9       30.27       18.62      7.93 o 
   4  -2   9      582.37      611.85     27.89 o 
   5  -2   9      194.45      224.96     18.42 o 
   6  -2   9       21.05       21.92     11.78 o 
   7  -2   9      214.84      148.24     37.58 o 
   8  -2   9      204.34      214.96     54.81 o 
  -9  -1   9       28.40       25.47     13.37 o 
  -8  -1   9        4.95       12.77      5.21 o 
  -7  -1   9      114.98      108.15     15.06 o 
  -6  -1   9      136.92      130.69     20.96 o 
  -5  -1   9      183.54      175.01     24.11 o 
  -4  -1   9      200.39      226.18     13.98 o 
  -3  -1   9        5.91        8.32      4.48 o 
  -2  -1   9       93.97       74.97     12.12 o 
  -1  -1   9      367.16      379.35     20.70 o 
   0  -1   9      293.73      335.69     17.98 o 
   1  -1   9       12.01       19.11      5.86 o 
   2  -1   9       11.61       14.61      4.04 o 
   3  -1   9      337.43      350.74     17.84 o 
   4  -1   9      159.23      194.02     12.36 o 
   5  -1   9       23.37       16.95      3.74 o 
   6  -1   9      200.54      216.16     21.32 o 
   7  -1   9      447.64      522.20     75.65 o 
   8  -1   9       98.88       72.70     27.46 o 
   9  -1   9        0.89        4.86      4.62 o 
  -9   0   9        1.86       15.45      7.59 o 
  -8   0   9      191.28      219.04     28.07 o 
  -7   0   9      277.53      307.52     20.02 o 
  -6   0   9      119.61      118.12     18.55 o 
  -5   0   9      191.34      197.92     14.22 o 
  -4   0   9      107.48      102.03     13.11 o 
  -3   0   9       36.35       56.73      7.16 o 
  -2   0   9      140.42      166.24     22.10 o 
  -1   0   9       96.63       91.75     10.79 o 
   0   0   9      472.40      481.49     18.25 o 
   1   0   9      318.00      326.91     24.56 o 
   2   0   9        9.34       12.01      4.45 o 
   3   0   9       51.66       54.46      8.42 o 
   4   0   9      358.01      349.71     18.91 o 
   5   0   9      802.76      838.66     36.69 o 
   6   0   9      137.49      150.96     15.44 o 
   7   0   9       18.91       25.38      9.78 o 
   8   0   9       26.69       32.75      6.45 o 
   9   0   9       33.94       27.19      7.01 o 
  10   0   9       33.51       14.27     17.69 o 
  -9   1   9        1.72       22.32     10.62 o 
  -8   1   9      138.98      117.17     33.66 o 
  -7   1   9       76.85       44.86      9.62 o 
  -6   1   9      187.22      184.79     22.46 o 
  -5   1   9      750.08      827.41     36.39 o 
  -4   1   9      299.65      311.69     19.70 o 
  -3   1   9       62.25       59.11     11.37 o 
  -2   1   9      212.28      186.14     11.72 o 
  -1   1   9      315.81      342.32     17.85 o 
   0   1   9      780.21      834.91     26.44 o 
   1   1   9      752.57      755.55     35.79 o 
   2   1   9        1.36        7.12      4.46 o 
   3   1   9       47.22       43.60     13.62 o 
   4   1   9     1156.08     1188.32     39.67 o 
   5   1   9      322.35      289.25     18.58 o 
   6   1   9       94.21       74.62     13.10 o 
   7   1   9      379.44      388.12     20.41 o 
   8   1   9      380.08      423.09     19.12 o 
   9   1   9      102.01      109.19     19.07 o 
  10   1   9       38.32       16.01     18.09 o 
  -9   2   9        0.27       19.53     11.93 o 
  -8   2   9       47.95       21.00     12.41 o 
  -7   2   9       14.24       17.94     10.18 o 
  -6   2   9      107.30      117.36     14.15 o 
  -5   2   9       26.05       28.75      9.15 o 
  -4   2   9       18.39       10.70      4.64 o 
  -3   2   9        3.08        7.78      4.23 o 
  -2   2   9      174.42      187.64     10.13 o 
  -1   2   9      523.81      570.79     49.61 o 
   0   2   9       94.28      115.99     12.00 o 
   1   2   9       22.08       18.09     12.48 o 
   2   2   9        6.74       13.47      5.17 o 
   3   2   9        4.00       11.31      5.22 o 
   4   2   9      110.27      142.13     12.01 o 
   5   2   9       64.00       63.50     10.40 o 
   6   2   9       53.08       70.00      9.42 o 
   7   2   9      282.44      273.26     32.23 o 
   8   2   9      104.03       91.22     16.02 o 
   9   2   9       21.76       27.59     12.38 o 
  10   2   9      116.57      115.91     19.38 o 
  11   2   9      210.95      217.52     26.55 o 
  -9   3   9       36.51       32.79     11.96 o 
  -8   3   9       11.63       11.70      7.32 o 
  -7   3   9       83.87       89.15     26.07 o 
  -6   3   9       50.89       35.50      8.63 o 
  -5   3   9        0.63        9.30      9.34 o 
  -4   3   9      378.42      389.43     16.02 o 
  -3   3   9      115.42      120.12     19.30 o 
  -2   3   9      560.60      516.57     36.23 o 
  -1   3   9      191.70      188.84     12.36 o 
   0   3   9        5.92       11.36      4.71 o 
   1   3   9      759.34      727.32     24.97 o 
   2   3   9      508.99      469.25     23.92 o 
   3   3   9        3.88       10.12      3.79 o 
   4   3   9       12.63        7.27      4.97 o 
   5   3   9      385.26      399.04     14.57 o 
   6   3   9       81.39      107.02     17.94 o 
   7   3   9      153.53      122.16     19.07 o 
   8   3   9       94.56       88.21     25.13 o 
   9   3   9      207.50      223.23     51.09 o 
  10   3   9       62.18       94.57     19.58 o 
  11   3   9       15.90       15.71     10.80 o 
  -9   4   9      403.67      439.90     24.16 o 
  -8   4   9      216.64      184.67     42.98 o 
  -7   4   9        9.17       16.22      8.09 o 
  -6   4   9      235.90      255.07     16.79 o 
  -5   4   9      923.82     1039.32     74.27 o 
  -4   4   9      886.35      918.87     32.38 o 
  -3   4   9        2.83        2.41      3.00 o 
  -2   4   9      411.45      385.61     25.29 o 
  -1   4   9      441.39      433.21     19.63 o 
   0   4   9     1711.48     1904.72     36.28 o 
   1   4   9      671.80      664.20     29.20 o 
   2   4   9      256.87      237.51     11.09 o 
   3   4   9     1594.57     1692.44     38.04 o 
   4   4   9     1359.20     1339.31     23.76 o 
   5   4   9        9.84       14.03      4.64 o 
   6   4   9      265.43      254.35      8.70 o 
   7   4   9      313.49      354.44     17.24 o 
   8   4   9      884.73      840.21     47.79 o 
   9   4   9      216.08      171.90     24.70 o 
  10   4   9       36.83       32.35     14.27 o 
  11   4   9       53.78       43.77     13.21 o 
  12   4   9       84.43       83.68     28.21 o 
  -8   5   9        3.60        6.85      5.07 o 
  -7   5   9        1.57       12.27      6.84 o 
  -6   5   9       28.52       11.02      6.70 o 
  -5   5   9       13.25        9.24      4.52 o 
  -4   5   9       44.13       43.70     16.85 o 
  -3   5   9      173.05      166.10     30.70 o 
  -2   5   9       62.01       56.42      8.37 o 
  -1   5   9      115.36      104.87     12.13 o 
   0   5   9      127.61      133.94     16.06 o 
   1   5   9       12.15        7.97      3.13 o 
   2   5   9       37.27       46.25      5.84 o 
   3   5   9     1104.09     1111.99     28.97 o 
   4   5   9      546.88      548.66     20.41 o 
   5   5   9       16.86       18.11      4.18 o 
   6   5   9      466.83      497.90     35.42 o 
   7   5   9      378.11      452.34     39.99 o 
   8   5   9     1119.63     1112.91     30.80 o 
   9   5   9       11.29        8.95      6.47 o 
  10   5   9      348.86      316.08     35.01 o 
  11   5   9      367.63      255.26     52.77 o 
  12   5   9      165.24      144.06     36.05 o 
  -8   6   9       69.61       59.79     20.39 o 
  -7   6   9       41.49       45.99     13.24 o 
  -6   6   9        1.59        1.24      7.07 o 
  -5   6   9      144.01      157.27     34.89 o 
  -4   6   9      371.13      361.76     31.00 o 
  -3   6   9      256.09      290.89     30.52 o 
  -2   6   9        4.00        7.39      2.93 o 
  -1   6   9        8.56        5.60      8.91 o 
   0   6   9       15.21       12.25      2.49 o 
   1   6   9      784.08      753.20     19.40 o 
   2   6   9       62.90       59.51      8.77 o 
   3   6   9       11.49        9.45      2.28 o 
   4   6   9       13.87       10.51      1.77 o 
   5   6   9        7.76        9.25      6.92 o 
   6   6   9        8.34        7.43      5.55 o 
   7   6   9        9.65       17.93      8.39 o 
   8   6   9       12.44        9.22      4.35 o 
   9   6   9       74.40       83.30     18.61 o 
  10   6   9       44.04       49.54     11.72 o 
  11   6   9       24.94       23.49      8.65 o 
  12   6   9       25.21       18.82     10.09 o 
  -7   7   9       19.90       12.41      7.46 o 
  -6   7   9       25.11       22.30      9.32 o 
  -5   7   9      249.91      273.18     35.96 o 
  -4   7   9      361.94      358.90     20.93 o 
  -3   7   9      230.32      244.85     35.99 o 
  -2   7   9      240.22      281.45     25.27 o 
  -1   7   9      592.79      619.62     31.65 o 
   0   7   9      432.41      439.67     22.37 o 
   1   7   9       52.55       47.47      6.89 o 
   2   7   9      568.83      544.80      8.22 o 
   3   7   9       87.95      106.36      8.87 o 
   4   7   9      227.11      217.41     16.00 o 
   5   7   9       14.67       11.16      6.69 o 
   6   7   9      176.76      151.62     28.02 o 
   7   7   9      552.08      590.37     29.65 o 
   8   7   9      198.28      192.67     16.50 o 
   9   7   9       70.00       88.86     15.82 o 
  10   7   9        8.30       15.69      8.00 o 
  11   7   9       90.26      102.58     18.36 o 
  12   7   9       23.71       16.04     10.07 o 
  -7   8   9        0.24        6.81      8.06 o 
  -6   8   9       32.57       61.72     11.74 o 
  -5   8   9      230.27      183.51     30.33 o 
  -4   8   9        0.04        4.47      5.55 o 
  -3   8   9       34.37       69.30     14.96 o 
  -2   8   9      254.30      321.12     22.70 o 
  -1   8   9      729.84      731.94     30.48 o 
   0   8   9      376.47      367.99     25.20 o 
   1   8   9       88.66       69.40      8.60 o 
   2   8   9     1944.87     2031.42     52.07 o 
   3   8   9      572.17      531.36     21.00 o 
   4   8   9      295.28      282.85     15.80 o 
   5   8   9        7.89        7.94      5.85 o 
   6   8   9      485.00      430.63     28.50 o 
   7   8   9     1367.20     1339.04    136.09 o 
   8   8   9      402.38      378.40     39.93 o 
   9   8   9       84.14       78.44     16.85 o 
  10   8   9      198.43      154.07     24.99 o 
  11   8   9      396.04      480.06    100.14 o 
  12   8   9       30.34       27.83     11.30 o 
  -6   9   9       20.14       20.46      5.26 o 
  -5   9   9        4.44       10.90      7.59 o 
  -4   9   9      179.01      185.04     28.08 o 
  -3   9   9        8.99       21.51      6.99 o 
  -2   9   9        1.29        9.68      9.49 o 
  -1   9   9       29.35       26.84      9.49 o 
   0   9   9      115.98      116.85     23.91 o 
   1   9   9      417.79      420.40     23.29 o 
   2   9   9      196.31      190.93     11.06 o 
   3   9   9      219.48      204.12     10.15 o 
   4   9   9       13.40        7.28      9.57 o 
   5   9   9        2.95        5.59      2.87 o 
   6   9   9        1.95       10.20      4.23 o 
   7   9   9      488.70      502.20     45.48 o 
   8   9   9        1.63       19.34     13.81 o 
   9   9   9      211.56      226.85     43.26 o 
  10   9   9      179.08      158.37     35.14 o 
  11   9   9      274.95      206.42     53.40 o 
  12   9   9        0.58        8.71      4.43 o 
  -5  10   9       30.40       23.81     12.38 o 
  -4  10   9      229.69      146.96     44.50 o 
  -3  10   9       10.22        3.22      7.03 o 
  -2  10   9       60.61       59.27     12.12 o 
  -1  10   9      251.96      273.62     30.57 o 
   0  10   9      306.18      343.03     32.97 o 
   1  10   9      186.79      179.86     16.82 o 
   2  10   9       19.35       24.05      5.39 o 
   3  10   9      764.39      865.96     29.68 o 
   4  10   9      159.67      144.39     21.35 o 
   5  10   9        0.70        0.73      4.68 o 
   6  10   9      308.64      268.28     26.25 o 
   7  10   9       43.14       47.37     10.56 o 
   8  10   9      316.86      331.69     25.92 o 
   9  10   9        0.90        9.00      7.37 o 
  10  10   9      124.32      105.51     21.19 o 
  11  10   9      113.63      102.98     21.07 o 
  -4  11   9       21.18       19.98      5.55 o 
  -3  11   9      116.47       99.21     27.42 o 
  -2  11   9       85.75       80.90     22.50 o 
  -1  11   9      292.22      295.77     23.10 o 
   0  11   9       67.09       70.84     11.63 o 
   1  11   9        0.55       11.42      7.88 o 
   2  11   9      353.47      392.19     33.86 o 
   3  11   9      380.25      473.35     29.19 o 
   4  11   9       27.84       34.81      7.33 o 
   5  11   9        1.20       13.38      6.68 o 
   6  11   9      258.48      286.98     16.19 o 
   7  11   9       61.76       69.40     19.64 o 
   8  11   9      242.92      186.69     34.55 o 
   9  11   9       78.94       97.56     23.46 o 
  10  11   9      187.45      177.64     37.57 o 
  11  11   9      307.59      377.13     33.74 o 
  -3  12   9       36.15       30.64     13.87 o 
  -2  12   9       14.76        7.96     11.82 o 
  -1  12   9       57.70       53.38     17.72 o 
   0  12   9       76.02       78.99     20.19 o 
   1  12   9        2.95        7.22      5.70 o 
   2  12   9       22.82       21.71     14.96 o 
   3  12   9        0.57        4.99      5.31 o 
   4  12   9       38.25       38.12     14.48 o 
   5  12   9       78.93       96.14     31.69 o 
   6  12   9       10.38       12.89      4.43 o 
   7  12   9        0.32       10.76     10.27 o 
   8  12   9       15.17       14.73      7.76 o 
   9  12   9       28.63       25.67      7.77 o 
  10  12   9      151.64      136.46     36.85 o 
  -1  13   9      164.66      137.68     38.36 o 
   0  13   9      231.82      251.75     33.33 o 
   1  13   9        4.54        7.08      3.78 o 
   2  13   9        1.92       11.58      9.69 o 
   3  13   9      190.50      153.92     49.82 o 
   4  13   9      195.70      217.05     40.49 o 
   5  13   9       90.26       67.59     30.60 o 
   6  13   9       14.70       46.40     10.49 o 
   7  13   9      130.76      119.29     30.29 o 
   8  13   9       25.37       25.06      8.97 o 
   9  13   9       20.88       33.46     10.03 o 
   4  14   9       38.62       25.85      9.89 o 
   5  14   9       47.08       38.96     18.50 o 
   6  14   9      279.29      263.57     24.73 o 
   7  14   9      217.95      246.93     49.26 o 
  -2  -6  10      353.63      446.53     35.59 o 
  -1  -6  10       34.59       23.04     10.42 o 
  -5  -5  10        7.70       17.44     18.30 o 
  -4  -5  10        2.94        5.35      3.63 o 
  -3  -5  10       50.34       63.94     18.65 o 
  -2  -5  10       47.25       64.78     20.02 o 
  -1  -5  10        3.90       11.10      8.41 o 
   0  -5  10       67.54       59.32     13.66 o 
   1  -5  10       67.69       41.76     14.21 o 
   2  -5  10        9.14        5.57     10.47 o 
   3  -5  10        2.34       13.30      6.93 o 
  -6  -4  10        0.21        8.78      6.20 o 
  -5  -4  10       22.33       19.52      8.60 o 
  -4  -4  10       29.46       17.89      7.88 o 
  -3  -4  10        1.78       12.92      9.48 o 
  -2  -4  10       37.01       38.67     11.47 o 
  -1  -4  10        1.51       17.96      6.75 o 
   0  -4  10      102.48      100.50     23.77 o 
   1  -4  10      134.75      166.27     24.00 o 
   2  -4  10        0.84       11.31      5.51 o 
   3  -4  10        8.21        9.15      5.08 o 
   4  -4  10      127.28      121.29     37.59 o 
   5  -4  10      102.22      104.91     26.62 o 
  -7  -3  10      297.87      356.15     28.12 o 
  -6  -3  10      138.38      146.45     24.36 o 
  -5  -3  10       41.33       37.92      7.12 o 
  -4  -3  10       19.65       12.27      5.72 o 
  -3  -3  10      382.57      346.35     19.99 o 
  -2  -3  10      164.77      159.60     29.75 o 
  -1  -3  10        1.08        3.99      3.63 o 
   0  -3  10        3.46        8.80      3.61 o 
   1  -3  10       70.79       74.40     13.38 o 
   2  -3  10      115.31      116.70     30.60 o 
   3  -3  10        4.64        5.06      4.97 o 
   4  -3  10        2.49        0.64      4.13 o 
   5  -3  10       69.59       76.67     16.48 o 
   6  -3  10        1.60        7.40      6.57 o 
  -8  -2  10       19.95       16.63      6.66 o 
  -7  -2  10      222.41      177.35     34.56 o 
  -6  -2  10       68.03       67.25     11.89 o 
  -5  -2  10        1.79       19.51      5.23 o 
  -4  -2  10      248.35      235.51     16.47 o 
  -3  -2  10      546.00      546.82     36.14 o 
  -2  -2  10       14.01        9.86      6.42 o 
  -1  -2  10        0.09        9.40      5.50 o 
   0  -2  10      292.06      261.51     17.22 o 
   1  -2  10      286.73      288.34     18.87 o 
   2  -2  10       67.09       75.06     10.61 o 
   3  -2  10       89.48       84.10     17.00 o 
   4  -2  10      259.14      314.22     37.20 o 
   5  -2  10      202.02      231.01     43.06 o 
   6  -2  10       19.80       20.69      9.46 o 
   7  -2  10        7.60        4.75      5.25 o 
  -8  -1  10        0.70       10.91      8.24 o 
  -7  -1  10       19.63       16.11      6.94 o 
  -6  -1  10       20.73       18.70      8.03 o 
  -5  -1  10       18.06       14.72      7.28 o 
  -4  -1  10      350.96      364.00     26.87 o 
  -3  -1  10      632.39      578.58     25.55 o 
  -2  -1  10      102.30      102.43     19.81 o 
  -1  -1  10       60.53      100.43     16.90 o 
   0  -1  10      420.98      428.38     19.35 o 
   1  -1  10      296.07      320.36     23.11 o 
   2  -1  10       71.72       64.14     10.61 o 
   3  -1  10      109.47      108.96     17.18 o 
   4  -1  10      663.42      724.81     33.59 o 
   5  -1  10      164.47      182.66     22.05 o 
   6  -1  10        1.71       14.46      6.72 o 
   7  -1  10      120.57      123.56     25.33 o 
   8  -1  10      141.93       94.34     30.92 o 
  -8   0  10      126.98      116.56     30.73 o 
  -7   0  10      125.97      128.16     15.39 o 
  -6   0  10      125.15      130.25     22.04 o 
  -5   0  10        1.84        4.34      5.28 o 
  -4   0  10      108.49      107.76     17.05 o 
  -3   0  10      137.46      123.75     11.90 o 
  -2   0  10      201.63      217.47     19.58 o 
  -1   0  10       36.99       30.65      6.07 o 
   0   0  10       53.75       34.20      7.99 o 
   1   0  10      759.12      758.93     38.83 o 
   2   0  10       59.73       68.90     11.31 o 
   3   0  10        5.89        7.05      3.52 o 
   4   0  10       64.45       63.97     11.73 o 
   5   0  10       38.53       30.11      6.12 o 
   6   0  10      143.69      134.65     17.80 o 
   7   0  10      284.60      328.03     33.41 o 
   8   0  10       35.07       20.93      5.45 o 
   9   0  10       15.24       24.25     16.61 o 
  -8   1  10      125.81       76.47     19.88 o 
  -7   1  10       28.78       21.93      7.68 o 
  -6   1  10       39.03       38.97     12.69 o 
  -5   1  10       80.42       77.64     11.92 o 
  -4   1  10      654.33      591.97     25.24 o 
  -3   1  10      692.94      762.81     62.33 o 
  -2   1  10      265.94      282.48     28.57 o 
  -1   1  10       29.80       22.31      6.36 o 
   0   1  10     1588.62     1767.21     52.08 o 
   1   1  10     1922.43     2113.71     55.44 o 
   2   1  10      249.08      230.40     16.64 o 
   3   1  10       80.67       83.36     12.74 o 
   4   1  10      123.17      127.82     18.14 o 
   5   1  10      139.75      167.69     15.42 o 
   6   1  10       74.23       64.14      9.09 o 
   7   1  10        0.44       14.58      5.04 o 
   8   1  10       55.71       46.37     13.20 o 
   9   1  10        1.13        4.34      7.24 o 
  10   1  10       37.27       25.53     11.42 o 
  -8   2  10       38.58       45.93     16.54 o 
  -7   2  10       32.80       51.27     14.98 o 
  -6   2  10       39.55       29.14     10.77 o 
  -5   2  10       24.14       23.25      9.22 o 
  -4   2  10      375.07      377.38     31.28 o 
  -3   2  10      492.19      506.77     23.16 o 
  -2   2  10       89.74       78.15     14.47 o 
  -1   2  10      255.49      237.17     12.27 o 
   0   2  10      454.20      443.62     18.45 o 
   1   2  10      671.29      718.88     24.50 o 
   2   2  10      608.01      617.14     33.91 o 
   3   2  10        2.11        7.91      2.76 o 
   4   2  10      461.49      538.01     26.76 o 
   5   2  10        5.11        5.95      3.06 o 
   6   2  10       50.55       65.01      8.94 o 
   7   2  10      407.05      417.25     53.13 o 
   8   2  10      288.12      307.23     25.46 o 
   9   2  10       51.70       51.45     14.23 o 
  10   2  10        6.34       18.42      5.69 o 
  -8   3  10        0.13        1.79      5.72 o 
  -7   3  10      234.14      210.08     48.82 o 
  -6   3  10        6.60       28.55     12.44 o 
  -5   3  10        8.21       17.37     10.55 o 
  -4   3  10       78.64       79.48     11.49 o 
  -3   3  10       62.05       41.72     10.02 o 
  -2   3  10       13.98        4.99      4.34 o 
  -1   3  10        2.44        7.73      4.51 o 
   0   3  10      331.67      313.45     17.96 o 
   1   3  10        9.51        7.94      4.87 o 
   2   3  10       39.85       47.71      8.58 o 
   3   3  10      149.30      141.31     18.01 o 
   4   3  10      160.98      169.51     13.27 o 
   5   3  10        5.08        4.32      2.62 o 
   6   3  10       38.48       49.80      9.00 o 
   7   3  10      397.63      402.09     24.73 o 
   8   3  10       85.62      111.55     20.57 o 
   9   3  10       45.88       32.96     23.90 o 
  10   3  10        2.09        9.64      7.14 o 
  11   3  10       73.11       42.35     16.86 o 
  -8   4  10      151.17      221.14     24.18 o 
  -7   4  10      461.86      514.41     45.96 o 
  -6   4  10       91.59       87.31     23.65 o 
  -5   4  10       39.23       32.35     11.00 o 
  -4   4  10     1362.46     1568.90     47.24 o 
  -3   4  10     1863.61     2181.03    107.14 o 
  -2   4  10      501.54      506.39     50.79 o 
  -1   4  10      461.09      447.62     21.29 o 
   0   4  10     2082.63     2205.71     45.99 o 
   1   4  10     1456.54     1490.87     35.14 o 
   2   4  10      336.33      303.50     22.82 o 
   3   4  10      678.87      658.38     23.95 o 
   4   4  10     1133.34     1097.12     50.78 o 
   5   4  10      995.04      992.96     31.64 o 
   6   4  10       70.47       93.99     16.47 o 
   7   4  10       54.21       37.89     12.33 o 
   8   4  10      376.24      336.86     50.40 o 
   9   4  10      163.48      162.30     30.25 o 
  10   4  10       14.94       13.84      8.09 o 
  11   4  10       15.28       16.92      9.28 o 
  -8   5  10        1.15        6.68      6.72 o 
  -7   5  10        1.00        6.16      9.16 o 
  -6   5  10       18.15       26.08      9.42 o 
  -5   5  10        4.75       16.66      8.03 o 
  -4   5  10       11.49       20.80      9.26 o 
  -3   5  10       11.92        6.40      6.85 o 
  -2   5  10       21.83       22.37     14.12 o 
  -1   5  10      443.85      486.81     34.21 o 
   0   5  10      301.30      324.95     14.88 o 
   1   5  10      313.16      307.30     11.05 o 
   2   5  10       56.13       63.66      9.01 o 
   3   5  10      414.27      383.03     15.85 o 
   4   5  10     1241.03     1294.29     37.43 o 
   5   5  10      177.51      152.15     13.64 o 
   6   5  10      110.34      104.46     20.44 o 
   7   5  10      897.77     1055.49     51.20 o 
   8   5  10      560.23      625.90     34.22 o 
   9   5  10       91.33       84.58     18.74 o 
  10   5  10       27.99       32.14     11.25 o 
  11   5  10       62.08       64.08     19.92 o 
  -7   6  10       19.02       19.39     11.60 o 
  -6   6  10        3.21       23.89     14.19 o 
  -5   6  10        0.71        9.23      6.82 o 
  -4   6  10       36.37       54.84     13.97 o 
  -3   6  10       16.54        1.75      8.33 o 
  -2   6  10       63.30       63.98     12.10 o 
  -1   6  10      129.36      120.47     22.80 o 
   0   6  10       94.85      109.23     11.50 o 
   1   6  10        6.76        6.55      3.42 o 
   2   6  10      176.38      211.28     19.59 o 
   3   6  10       45.94       55.45      6.73 o 
   4   6  10      253.79      229.03     27.53 o 
   5   6  10       86.99       42.45     12.00 o 
   6   6  10       51.22       64.42     14.63 o 
   7   6  10      379.43      390.89     22.35 o 
   8   6  10       87.70       81.06     42.90 o 
   9   6  10        4.63        7.54      8.00 o 
  10   6  10      100.82       93.32     22.40 o 
  11   6  10       97.05       97.05     27.23 o 
  -7   7  10       83.82       83.92     22.40 o 
  -6   7  10       13.59       21.14      9.40 o 
  -5   7  10       37.83       60.11     16.93 o 
  -4   7  10      434.99      497.42     34.84 o 
  -3   7  10      380.27      362.14     30.31 o 
  -2   7  10       19.10       13.05      7.66 o 
  -1   7  10      100.43      134.42     25.96 o 
   0   7  10      313.52      338.98     29.43 o 
   1   7  10      122.02      112.38      9.96 o 
   2   7  10       30.82       27.29      4.63 o 
   3   7  10      375.91      341.35     15.11 o 
   4   7  10      461.16      479.24     27.68 o 
   5   7  10       39.19       63.29     11.61 o 
   6   7  10       55.44       61.46     11.56 o 
   7   7  10      167.15      154.53     26.86 o 
   8   7  10      146.54      177.45     32.49 o 
   9   7  10      102.21      106.85     22.87 o 
  10   7  10        4.74       21.51      9.03 o 
  11   7  10        1.33       17.31     14.37 o 
  -6   8  10        1.24       10.75      8.12 o 
  -5   8  10       24.73       34.86      8.61 o 
  -4   8  10      102.27       93.43     36.23 o 
  -3   8  10      158.49      128.42     26.33 o 
  -2   8  10        0.91       11.16      5.66 o 
  -1   8  10      656.81      697.16     37.24 o 
   0   8  10     1053.06     1211.79     56.68 o 
   1   8  10      405.89      385.49     40.57 o 
   2   8  10      330.82      333.95     16.21 o 
   3   8  10      902.48      922.29     22.25 o 
   4   8  10     1268.61     1317.99     46.72 o 
   5   8  10      180.77      191.63     13.02 o 
   6   8  10       71.91       64.20     14.60 o 
   7   8  10      981.56     1086.08     31.08 o 
   8   8  10      598.38      687.90     30.56 o 
   9   8  10      128.07      117.30     27.36 o 
  10   8  10       34.29       26.64     15.84 o 
  11   8  10       18.11       16.61      5.62 o 
  -5   9  10       17.90       39.89     26.66 o 
  -4   9  10      104.96       79.83     18.77 o 
  -3   9  10       94.34       85.74     25.08 o 
  -2   9  10       67.51       94.77     15.29 o 
  -1   9  10       16.47       16.94     11.12 o 
   0   9  10       53.78       33.64     16.81 o 
   1   9  10        9.59       10.48      6.61 o 
   2   9  10      227.42      193.61     27.85 o 
   3   9  10      897.39      884.42     44.15 o 
   4   9  10        5.88        5.92      2.98 o 
   5   9  10       48.52       37.24     12.33 o 
   6   9  10      172.93      196.22     24.41 o 
   7   9  10      316.31      298.78     22.48 o 
   8   9  10       31.53       26.48      8.70 o 
   9   9  10       74.06      125.55     31.77 o 
  10   9  10      170.77      180.74     32.68 o 
  11   9  10       19.96       23.98      6.42 o 
  -4  10  10      111.47       85.73     28.46 o 
  -3  10  10        4.38        4.70      6.20 o 
  -2  10  10        8.46       12.27      7.85 o 
  -1  10  10       43.25       59.20     13.75 o 
   0  10  10       78.38       88.25     22.29 o 
   1  10  10        1.57        4.77      3.91 o 
   2  10  10       11.70        7.59      5.13 o 
   3  10  10        2.34        7.72      7.24 o 
   4  10  10      160.41      174.93     10.55 o 
   5  10  10        4.11        6.39      4.43 o 
   6  10  10        8.48        6.97      4.29 o 
   7  10  10       22.02       16.59     10.31 o 
   8  10  10      194.92      177.22     31.64 o 
   9  10  10      305.53      318.81     27.16 o 
  10  10  10       18.48       15.99     18.88 o 
  11  10  10       14.68        6.48      4.05 o 
  -3  11  10        0.77        8.68      4.19 o 
  -2  11  10       24.28       27.54      6.67 o 
  -1  11  10      323.89      323.37     42.74 o 
   0  11  10      344.32      339.52     31.69 o 
   1  11  10       41.88       46.45     11.15 o 
   2  11  10       34.29       57.54     14.07 o 
   3  11  10      276.86      290.60     68.40 o 
   4  11  10      549.83      684.29     40.77 o 
   5  11  10       11.78        3.95      3.31 o 
   6  11  10       19.45        5.91      6.44 o 
   7  11  10      360.37      415.65     29.71 o 
   8  11  10      365.38      321.66     26.61 o 
   9  11  10       72.01       83.71     14.59 o 
  10  11  10      123.66      103.33     24.55 o 
  -2  12  10        0.71       22.32     18.86 o 
  -1  12  10       31.40       15.30      5.60 o 
   0  12  10       12.91        7.61      4.60 o 
   1  12  10       28.27       35.26     17.89 o 
   2  12  10      101.64      102.86     39.12 o 
   3  12  10      135.91      154.69     39.73 o 
   4  12  10        0.04       14.23      7.28 o 
   5  12  10      115.87      116.45     31.00 o 
   6  12  10       26.97       21.11     11.62 o 
   7  12  10      238.05      239.92     32.21 o 
   8  12  10       61.37       44.66     12.91 o 
   9  12  10       28.76       17.06     10.10 o 
  10  12  10      270.19      258.86     41.48 o 
   1  13  10       19.56        4.83      5.79 o 
   2  13  10        2.23        7.48     10.53 o 
   3  13  10        1.29       -0.32      7.88 o 
   4  13  10        1.40        6.27      6.31 o 
   5  13  10        1.81        3.06     11.06 o 
   6  13  10        4.69        3.90      3.34 o 
   7  13  10       52.25       37.76     15.84 o 
   8  13  10        0.87        4.90      4.44 o 
   3  14  10      442.38      385.01     38.60 o 
   4  14  10      182.88      152.84     38.84 o 
   5  14  10       10.36        7.04      9.17 o 
   6  14  10      150.86      127.02     32.61 o 
  -4  -4  11        0.96        6.89      3.99 o 
  -3  -4  11       33.85       22.74      9.01 o 
  -2  -4  11        0.94        5.58     11.10 o 
  -1  -4  11        2.62        8.02      6.21 o 
   0  -4  11        9.66        7.52      6.31 o 
   1  -4  11       43.01       24.15     11.88 o 
   2  -4  11       34.00       21.87     10.58 o 
   3  -4  11       52.21       55.94     18.48 o 
  -6  -3  11       66.65       74.38     18.38 o 
  -5  -3  11       75.55       60.91     11.40 o 
  -4  -3  11      120.67       95.46     15.03 o 
  -3  -3  11        8.75        9.59      4.36 o 
  -2  -3  11      131.07      109.30     13.87 o 
  -1  -3  11      149.36      133.81     16.18 o 
   0  -3  11       36.94       43.61     12.70 o 
   1  -3  11       19.22       17.06      8.75 o 
   2  -3  11        6.04       25.84     12.52 o 
   3  -3  11       28.48       26.82     10.47 o 
   4  -3  11       80.37       73.52     21.76 o 
   5  -3  11        2.62        8.68      5.84 o 
  -6  -2  11      105.81      114.80     26.05 o 
  -5  -2  11      118.77       92.25     22.14 o 
  -4  -2  11       16.35       18.83      6.49 o 
  -3  -2  11       95.16       87.76     20.06 o 
  -2  -2  11      215.23      295.77     40.01 o 
  -1  -2  11      114.94      120.18     14.05 o 
   0  -2  11       54.90       43.64     10.28 o 
   1  -2  11      339.06      310.60     17.51 o 
   2  -2  11      136.28      131.80     24.28 o 
   3  -2  11       24.17       26.26      7.99 o 
   4  -2  11        0.43        8.35      7.95 o 
   5  -2  11      308.51      285.42     46.54 o 
   6  -2  11      272.14      231.71     50.50 o 
  -7  -1  11        0.48       10.68      5.59 o 
  -6  -1  11       12.70       12.99      9.27 o 
  -5  -1  11       15.57       14.43      6.51 o 
  -4  -1  11        0.99        7.41      4.42 o 
  -3  -1  11      181.81      200.06     28.09 o 
  -2  -1  11        3.81        9.52      4.14 o 
  -1  -1  11      103.81       80.21     14.62 o 
   0  -1  11        3.05        8.52      4.72 o 
   1  -1  11      165.24      184.71     13.37 o 
   2  -1  11      217.68      212.17     18.50 o 
   3  -1  11       45.99       48.58     11.21 o 
   4  -1  11       43.89       34.34     14.15 o 
   5  -1  11      394.53      414.70     28.63 o 
   6  -1  11      213.11      199.62     34.42 o 
   7  -1  11       37.49       26.50      9.67 o 
  -7   0  11       42.84       23.05     13.08 o 
  -6   0  11      134.84      129.40     18.26 o 
  -5   0  11       74.21       70.50     13.07 o 
  -4   0  11       48.67       52.41     13.52 o 
  -3   0  11        0.63        4.29      4.85 o 
  -2   0  11      160.34      139.41     22.87 o 
  -1   0  11       92.58       87.61     15.35 o 
   0   0  11       36.39       43.87      9.85 o 
   1   0  11       11.47       10.00      5.38 o 
   2   0  11      112.87      103.62     20.91 o 
   3   0  11      326.81      304.56     25.69 o 
   4   0  11      105.70       97.21     17.35 o 
   5   0  11       21.45       22.72      6.31 o 
   6   0  11       47.36       54.25     16.41 o 
   7   0  11       53.22       27.47     15.52 o 
   8   0  11       20.97       29.31     10.33 o 
  -7   1  11       78.81       69.75     14.66 o 
  -6   1  11       77.23       91.73     19.19 o 
  -5   1  11       28.99       34.15      8.59 o 
  -4   1  11       84.36       73.48     10.28 o 
  -3   1  11      330.27      373.11     20.40 o 
  -2   1  11      487.15      504.92     22.15 o 
  -1   1  11        0.88        8.45      5.42 o 
   0   1  11       19.79        7.58      4.00 o 
   1   1  11      108.57      121.95     18.42 o 
   2   1  11      809.11      797.93     34.09 o 
   3   1  11      471.74      473.35     27.17 o 
   4   1  11       14.60       25.18      8.81 o 
   5   1  11      401.34      370.22     24.41 o 
   6   1  11      311.54      312.68     20.94 o 
   7   1  11       79.07       82.94     12.94 o 
   8   1  11       10.09        1.93      3.83 o 
   9   1  11      119.73      151.19     66.02 o 
  -8   2  11       79.71       53.64     27.36 o 
  -7   2  11        2.77       21.20      9.11 o 
  -6   2  11        2.29       11.58      4.91 o 
  -5   2  11        2.49       12.09      4.65 o 
  -4   2  11       42.25       38.17      8.30 o 
  -3   2  11      203.85      200.50     29.22 o 
  -2   2  11       76.21       81.00     17.11 o 
  -1   2  11       16.76       12.94      6.64 o 
   0   2  11        6.61        8.01      4.65 o 
   1   2  11        9.09       20.99      7.19 o 
   2   2  11      354.64      337.95     20.19 o 
   3   2  11       78.36       73.05     11.53 o 
   4   2  11      295.45      320.09     32.96 o 
   5   2  11      503.84      498.68     23.74 o 
   6   2  11      104.56      109.84     17.02 o 
   7   2  11        0.07        4.85      6.87 o 
   8   2  11      299.46      340.03     20.97 o 
   9   2  11      231.72      176.61     33.99 o 
  -7   3  11       37.16       46.59     20.04 o 
  -6   3  11       40.18       66.90     19.10 o 
  -5   3  11       32.14       40.00     12.04 o 
  -4   3  11       14.38       11.42      3.74 o 
  -3   3  11        0.94       11.84      4.27 o 
  -2   3  11       29.89       25.26      9.55 o 
  -1   3  11       68.27       83.39     11.73 o 
   0   3  11      202.33      197.49     18.83 o 
   1   3  11      663.49      637.64     26.80 o 
   2   3  11        0.76        8.43      3.46 o 
   3   3  11       16.08        8.74      8.12 o 
   4   3  11        4.63        8.67      4.72 o 
   5   3  11       11.11       19.34      5.61 o 
   6   3  11        8.55       12.38      5.63 o 
   7   3  11        2.88       10.29      8.24 o 
   8   3  11       41.48       42.60     19.52 o 
   9   3  11       52.34       30.11      9.05 o 
  10   3  11       38.00       24.48     11.11 o 
  -7   4  11      111.41      136.79     37.23 o 
  -6   4  11      150.11      142.04     34.08 o 
  -5   4  11       75.99       78.15     16.64 o 
  -4   4  11       23.61       24.12      7.07 o 
  -3   4  11      247.11      270.42     24.31 o 
  -2   4  11      836.35      808.74     37.68 o 
  -1   4  11      649.90      620.37     27.92 o 
   0   4  11       33.70       26.19      5.28 o 
   1   4  11      996.40     1072.21     34.82 o 
   2   4  11     1724.38     1753.86     56.85 o 
   3   4  11      746.43      793.26     27.38 o 
   4   4  11        2.29        1.17      3.03 o 
   5   4  11      457.21      449.16     24.20 o 
   6   4  11      976.69      992.25     45.04 o 
   7   4  11      387.56      426.16     23.34 o 
   8   4  11        0.07        6.53      5.23 o 
   9   4  11      147.14      135.56     36.84 o 
  10   4  11       46.62       26.42     10.60 o 
  -7   5  11       50.11       50.64     16.55 o 
  -6   5  11       14.01       18.59      6.96 o 
  -5   5  11      117.66      100.04     17.46 o 
  -4   5  11      101.69      110.90     22.52 o 
  -3   5  11      121.82      159.79     32.91 o 
  -2   5  11      105.24      113.87     17.96 o 
  -1   5  11       35.69       28.55      5.71 o 
   0   5  11      487.66      499.11     19.71 o 
   1   5  11      297.05      319.14     13.00 o 
   2   5  11        6.06        8.29      3.52 o 
   3   5  11       17.81       18.23      4.86 o 
   4   5  11      372.12      392.60     22.64 o 
   5   5  11      373.00      434.09     43.41 o 
   6   5  11      494.20      489.73     25.31 o 
   7   5  11       29.07       44.91     10.94 o 
   8   5  11      548.78      599.32     35.10 o 
   9   5  11      382.78      409.73     25.08 o 
  10   5  11      112.92       76.93     16.13 o 
  11   5  11       33.26       24.72     15.48 o 
  -7   6  11       16.93       17.97     14.44 o 
  -6   6  11       20.97       23.79      7.96 o 
  -5   6  11      100.53      119.03     28.15 o 
  -4   6  11       19.33       24.49     13.20 o 
  -3   6  11       54.49       34.74      8.58 o 
  -2   6  11       16.88       28.89      9.99 o 
  -1   6  11        1.97        4.53      4.96 o 
   0   6  11        3.55        6.54      4.58 o 
   1   6  11       34.84       46.92     10.07 o 
   2   6  11       23.20       23.70      6.44 o 
   3   6  11       18.54       15.89      4.16 o 
   4   6  11        8.00        4.36      6.51 o 
   5   6  11        5.84       10.15      6.67 o 
   6   6  11      188.34      155.34     20.20 o 
   7   6  11       71.16       50.94     17.57 o 
   8   6  11      211.70      192.57     30.54 o 
   9   6  11      123.18       91.43     18.14 o 
  10   6  11       27.60       20.29     10.65 o 
  11   6  11       13.00        6.33      8.12 o 
  -6   7  11       92.49       88.83     30.89 o 
  -5   7  11       29.12       13.24     10.04 o 
  -4   7  11       80.40       79.32     23.79 o 
  -3   7  11      157.78      152.85     35.23 o 
  -2   7  11      196.09      162.37     39.86 o 
  -1   7  11       77.48       73.15     15.66 o 
   0   7  11       92.82       97.95     13.21 o 
   1   7  11      214.49      229.92      9.75 o 
   2   7  11      164.51      142.30     15.18 o 
   3   7  11        6.03        6.88      4.09 o 
   4   7  11      289.00      269.84     20.56 o 
   5   7  11      550.59      612.14     41.40 o 
   6   7  11       10.11       30.92      8.37 o 
   7   7  11       85.52       90.18     13.05 o 
   8   7  11       34.06       44.68     12.46 o 
   9   7  11       60.74       63.46     17.31 o 
  10   7  11       13.65       17.18      9.61 o 
  11   7  11        5.38       10.25      8.60 o 
  -5   8  11        0.68       16.86      6.89 o 
  -4   8  11      188.30      216.06     27.60 o 
  -3   8  11      107.74       94.23     21.34 o 
  -2   8  11       66.32       72.49     11.81 o 
  -1   8  11       10.21       12.13     11.24 o 
   0   8  11      489.90      542.34     50.91 o 
   1   8  11      112.26      108.53     21.62 o 
   2   8  11       98.43       94.68     26.76 o 
   3   8  11        0.38       -1.29      2.96 o 
   4   8  11      644.66      758.56     88.08 o 
   5   8  11      802.26      871.88    105.37 o 
   6   8  11      166.39      151.73     20.71 o 
   7   8  11        1.34       16.52      7.98 o 
   8   8  11      276.49      279.87     19.99 o 
   9   8  11      324.27      389.03     50.89 o 
  10   8  11       96.75       77.23     17.78 o 
  11   8  11        0.94       24.09     21.81 o 
  -5   9  11       44.45       92.63     51.49 o 
  -4   9  11       19.85       14.30      3.90 o 
  -3   9  11       11.21       14.50      6.64 o 
  -2   9  11       54.52       66.19     22.60 o 
  -1   9  11      311.78      308.24     31.64 o 
   0   9  11      413.19      391.13     52.69 o 
   1   9  11       25.47        7.71      8.91 o 
   2   9  11       51.58       48.06     16.00 o 
   3   9  11      108.93      131.36     23.04 o 
   4   9  11      146.43      149.54     47.01 o 
   5   9  11      106.86      106.06     32.41 o 
   6   9  11       13.14       24.35      9.25 o 
   7   9  11      206.18      235.77     39.91 o 
   8   9  11      223.71      200.06     39.13 o 
   9   9  11      120.77      142.93     33.60 o 
  10   9  11       30.35       41.36     12.55 o 
  11   9  11       47.52       19.74     10.49 o 
  -4  10  11       22.54       12.10      8.77 o 
  -3  10  11       91.70       77.88     15.99 o 
  -2  10  11       78.00       70.84     21.18 o 
  -1  10  11       10.71       12.16      4.20 o 
   0  10  11       50.47       57.42     11.58 o 
   1  10  11      279.83      340.97     33.25 o 
   2  10  11       95.67       71.01     21.67 o 
   3  10  11       68.82       44.83     18.74 o 
   4  10  11       80.54      119.78     32.53 o 
   5  10  11       43.48       43.46      7.96 o 
   6  10  11       94.21       86.12     18.12 o 
   7  10  11        0.62        4.48      5.79 o 
   8  10  11       83.38       93.92     16.10 o 
   9  10  11       10.94       13.07      5.33 o 
  10  10  11      137.60      143.82     30.79 o 
  -3  11  11       77.78       69.18     20.99 o 
  -2  11  11       56.40       42.07     12.98 o 
  -1  11  11        0.54       11.79     12.16 o 
   0  11  11      335.53      317.59     25.09 o 
   1  11  11      561.94      615.13     42.50 o 
   2  11  11        7.17       27.30     11.22 o 
   3  11  11      100.15       74.91     23.96 o 
   4  11  11      401.21      432.90     46.52 o 
   5  11  11       82.57       67.23     26.34 o 
   6  11  11      279.31      241.21     33.15 o 
   7  11  11       83.00       82.95     16.85 o 
   8  11  11      374.23      425.50     47.57 o 
   9  11  11      201.28      177.80     41.63 o 
  10  11  11       94.96       78.65     22.93 o 
  -1  12  11       15.88       20.20     22.54 o 
   0  12  11       69.68       46.76     17.97 o 
   1  12  11       34.84       23.72      6.35 o 
   2  12  11       40.98       28.35     10.01 o 
   3  12  11       51.79       35.22     15.92 o 
   4  12  11      172.32      125.57     55.89 o 
   5  12  11        0.26       12.18     12.59 o 
   6  12  11       18.55       19.46     18.13 o 
   8  12  11      208.44      208.97     25.92 o 
   9  12  11      105.27      105.85     24.53 o 
   1  13  11       61.31       70.73     25.25 o 
   2  13  11        2.99        8.60     10.45 o 
   3  13  11       31.20        5.35      5.07 o 
   4  13  11       59.65       59.23     20.87 o 
   5  13  11       61.72       59.91     29.19 o 
   6  13  11       98.53       68.84     19.70 o 
   7  13  11        1.03        0.97     10.45 o 
   8  13  11       16.66       18.70     10.37 o 
  -3  -3  12        0.42        8.99      5.83 o 
  -2  -3  12       13.41       17.61      5.38 o 
  -1  -3  12       51.07       38.50     14.25 o 
   0  -3  12       32.02       38.89     13.00 o 
   1  -3  12        0.87       12.30      7.07 o 
   2  -3  12       11.86       13.43      8.16 o 
  -5  -2  12      220.08      222.43     20.71 o 
  -4  -2  12       59.68       43.89     13.39 o 
  -3  -2  12        0.07        8.09      6.37 o 
  -2  -2  12       85.18       89.34     13.76 o 
  -1  -2  12      135.78      135.79     17.71 o 
   0  -2  12       58.78       57.62     17.01 o 
   1  -2  12      142.83      122.98     30.53 o 
   2  -2  12      187.89      212.77     25.71 o 
   3  -2  12      181.91      214.09     41.20 o 
   4  -2  12        1.11       13.92      6.11 o 
  -6  -1  12       41.86       40.45     28.51 o 
  -5  -1  12       65.74       31.60     12.42 o 
  -4  -1  12        1.30        7.04      5.29 o 
  -3  -1  12       13.37        7.03      4.75 o 
  -2  -1  12       19.47       19.93      9.11 o 
  -1  -1  12      114.96      123.85     25.35 o 
   0  -1  12        0.10       11.05      4.62 o 
   1  -1  12      196.53      243.61     25.92 o 
   2  -1  12      246.16      239.53     20.03 o 
   3  -1  12      116.42      106.57     21.55 o 
   4  -1  12       17.19       14.71     10.58 o 
   5  -1  12       33.80       22.43      7.76 o 
   6  -1  12       77.94       56.63     24.67 o 
  -6   0  12        9.14        8.48      6.35 o 
  -5   0  12       22.43       23.89      8.44 o 
  -4   0  12       66.15       45.81     14.78 o 
  -3   0  12       15.29        6.85      7.21 o 
  -2   0  12        0.11       14.83      7.48 o 
  -1   0  12       57.75       68.84     16.37 o 
   0   0  12       22.47       25.37      6.20 o 
   1   0  12       52.96       43.70     10.03 o 
   2   0  12       69.17       75.32     11.72 o 
   3   0  12        6.02        5.02      4.38 o 
   4   0  12      104.78      116.52     17.05 o 
   5   0  12      144.36      184.27     28.93 o 
   6   0  12       31.44       22.48     12.91 o 
   7   0  12       36.19       24.09     22.92 o 
  -6   1  12      169.60      162.01     29.21 o 
  -5   1  12      224.33      248.03     36.45 o 
  -4   1  12       42.97       45.94     10.02 o 
  -3   1  12      136.34      136.95     14.07 o 
  -2   1  12      358.15      343.79     23.47 o 
  -1   1  12      315.13      334.22     23.83 o 
   0   1  12        0.73       11.72      4.18 o 
   1   1  12      190.73      178.79     19.32 o 
   2   1  12      278.25      290.91     17.45 o 
   3   1  12      265.11      250.41     23.73 o 
   4   1  12       21.48       18.09      6.20 o 
   5   1  12        5.10        6.86      4.45 o 
   6   1  12       85.52       76.49     19.21 o 
   7   1  12       15.24       64.74     20.06 o 
   8   1  12       56.74       37.44     10.17 o 
  -6   2  12       32.53       19.75     13.33 o 
  -5   2  12       88.47       74.02     16.77 o 
  -4   2  12       32.50       24.94      6.22 o 
  -3   2  12      132.08      111.54     20.35 o 
  -2   2  12      366.98      351.15     19.96 o 
  -1   2  12      183.79      187.66     21.92 o 
   0   2  12      429.26      396.06     19.71 o 
   1   2  12       24.49       22.92      5.15 o 
   2   2  12      137.51      152.36     19.50 o 
   3   2  12       98.37      100.45     17.88 o 
   4   2  12       10.29       18.53      5.91 o 
   5   2  12      163.49      159.51     19.92 o 
   6   2  12      237.89      253.76     28.61 o 
   7   2  12       10.59       14.70      9.25 o 
   8   2  12       35.84       43.15     15.09 o 
  -6   3  12        7.36       24.96     10.87 o 
  -5   3  12        0.46       17.12      9.95 o 
  -4   3  12        3.14        9.01      9.34 o 
  -3   3  12        7.71       14.29      6.54 o 
  -2   3  12       52.91       46.02     16.87 o 
  -1   3  12        3.32       12.32      5.53 o 
   0   3  12      185.29      209.66     15.57 o 
   1   3  12       86.39       70.43     12.60 o 
   2   3  12        0.52       10.21      3.27 o 
   3   3  12      118.41      110.47     11.22 o 
   4   3  12      114.73      154.24     27.47 o 
   5   3  12       64.34       96.80     19.78 o 
   6   3  12        1.20       16.77     13.25 o 
   7   3  12       18.30        9.56      6.97 o 
   8   3  12        2.56        3.38     12.26 o 
   9   3  12       14.51       15.95     10.14 o 
  -6   4  12      104.47       71.96     17.85 o 
  -5   4  12       80.76       73.47     26.29 o 
  -4   4  12        5.56        3.39      6.78 o 
  -3   4  12       86.70      107.98     16.60 o 
  -2   4  12      201.90      200.25     27.78 o 
  -1   4  12      240.03      249.29     15.07 o 
   0   4  12      162.66      163.20     16.18 o 
   1   4  12      447.24      492.60     24.72 o 
   2   4  12        5.28       12.25      3.64 o 
   3   4  12      485.41      459.81     17.69 o 
   4   4  12      191.60      170.02     20.36 o 
   5   4  12      115.26      120.09     25.22 o 
   6   4  12       12.64       14.35      6.51 o 
   7   4  12       52.19       47.86      8.78 o 
   8   4  12       52.35       36.51      9.10 o 
   9   4  12       29.92       18.37     12.16 o 
  10   4  12        6.57       19.24      8.06 o 
  -6   5  12      121.94       97.25     30.94 o 
  -5   5  12       86.21       75.22     20.54 o 
  -4   5  12        6.61        7.41      7.24 o 
  -3   5  12      502.81      528.82     38.44 o 
  -2   5  12      627.90      764.83     83.48 o 
  -1   5  12      183.93      217.90     49.58 o 
   0   5  12      119.04       98.98     14.05 o 
   1   5  12      863.03      942.38     30.76 o 
   2   5  12      452.32      449.33     20.19 o 
   3   5  12      417.47      407.47     23.46 o 
   4   5  12      309.51      313.88     24.61 o 
   5   5  12      932.82      932.24     43.58 o 
   6   5  12      681.46      730.93     33.64 o 
   7   5  12        1.64       12.13      8.41 o 
   8   5  12      120.59      108.64     35.59 o 
   9   5  12      267.70      303.65     52.86 o 
  10   5  12      132.91       93.64     26.21 o 
  -6   6  12        0.64       16.03     11.16 o 
  -5   6  12        0.38       10.15     10.33 o 
  -4   6  12       12.50       15.97      6.41 o 
  -3   6  12       23.01       15.79      8.87 o 
  -2   6  12       24.73       29.33      9.31 o 
  -1   6  12       31.98       42.56      9.00 o 
   0   6  12        5.44       11.65      7.98 o 
   1   6  12       33.54       42.42      7.78 o 
   2   6  12       23.24       13.19      3.88 o 
   3   6  12        5.47        5.43      2.25 o 
   4   6  12      153.81      183.16     24.52 o 
   5   6  12      238.71      262.28     41.47 o 
   6   6  12      123.78      160.78     36.48 o 
   7   6  12       37.78       39.18     11.78 o 
   8   6  12      194.06      220.92     39.57 o 
   9   6  12      107.36      105.01     29.88 o 
  10   6  12       27.23       25.06      8.02 o 
  -5   7  12       35.88       19.99     10.82 o 
  -4   7  12        3.06       26.16     11.33 o 
  -3   7  12       92.92      113.05     24.79 o 
  -2   7  12      231.39      249.33     21.17 o 
  -1   7  12       10.20       15.21     13.93 o 
   0   7  12      109.17      106.47     21.47 o 
   1   7  12      128.98      132.20     22.36 o 
   2   7  12       21.64       16.96      4.50 o 
   3   7  12       39.69       50.06     19.44 o 
   4   7  12       40.96       31.86      8.72 o 
   5   7  12        8.25        9.16      5.83 o 
   6   7  12       42.82       37.40     12.93 o 
   7   7  12       95.60       96.62     14.90 o 
   8   7  12       31.93       26.39     12.54 o 
   9   7  12        2.08        8.14      7.86 o 
  10   7  12        0.65        8.94      4.95 o 
  -5   8  12       54.82       61.86     20.21 o 
  -4   8  12        3.22       11.59      5.46 o 
  -3   8  12       59.35       36.85     14.70 o 
  -2   8  12      369.24      386.14     39.66 o 
  -1   8  12      143.77      120.68     31.37 o 
   0   8  12      144.24      139.16     18.80 o 
   1   8  12      554.85      624.36     40.31 o 
   2   8  12      362.39      447.86     31.97 o 
   3   8  12        1.70       12.13      4.98 o 
   4   8  12      152.49      139.12     16.71 o 
   5   8  12      344.98      366.33     23.68 o 
   6   8  12      272.04      279.71     19.22 o 
   7   8  12       62.45       63.31     17.21 o 
   8   8  12       46.06       15.17     12.93 o 
   9   8  12       47.49       38.40     13.80 o 
  10   8  12       21.29       14.77      7.37 o 
  -4   9  12       24.48       32.35     13.82 o 
  -3   9  12       36.94       28.50     10.29 o 
  -2   9  12       28.53       14.12      5.61 o 
  -1   9  12        8.19       12.46      5.01 o 
   0   9  12      169.80      167.22     25.22 o 
   1   9  12      362.55      343.98     30.44 o 
   2   9  12      203.05      158.63     35.79 o 
   3   9  12       19.67       26.06      9.97 o 
   4   9  12      444.39      438.89     76.68 o 
   5   9  12      572.12      588.32     25.59 o 
   6   9  12      163.43      167.27     21.69 o 
   7   9  12       17.70        6.83      7.10 o 
   8   9  12      370.12      365.71     37.93 o 
   9   9  12      125.64       67.58     13.70 o 
  10   9  12       58.72       42.09     15.12 o 
  -3  10  12       64.63       58.48     19.60 o 
  -2  10  12       27.74       39.02     10.31 o 
  -1  10  12        1.03        3.13      4.34 o 
   0  10  12        0.83        8.85      7.90 o 
   1  10  12       23.28       34.62      8.65 o 
   2  10  12       29.60       54.00     12.46 o 
   3  10  12       29.76       40.13     18.21 o 
   4  10  12       34.27       19.30     17.97 o 
   5  10  12      105.53      109.05     41.09 o 
   6  10  12      102.79      100.69     20.33 o 
   7  10  12       81.54      100.24     33.94 o 
   8  10  12        4.89        5.43     11.28 o 
   9  10  12       38.37       39.52     10.32 o 
  10  10  12        2.82        8.67      8.21 o 
  -2  11  12       91.15       72.42     15.96 o 
  -1  11  12        0.32        9.04      4.21 o 
   0  11  12       26.04       62.41     23.56 o 
   1  11  12      220.19      332.17     33.94 o 
   2  11  12      179.14      162.89     58.06 o 
   3  11  12        1.06       21.31     12.91 o 
   4  11  12      114.73       98.23     32.85 o 
   5  11  12      389.03      433.66     44.95 o 
   6  11  12      472.22      569.33     39.24 o 
   7  11  12       80.28       79.60     13.14 o 
   8  11  12      111.31      108.20     25.37 o 
   9  11  12      169.34      177.46     22.01 o 
   0  12  12        7.41        1.97      6.43 o 
   1  12  12       75.25       63.65     18.86 o 
   2  12  12       67.64       48.73     21.79 o 
   3  12  12        5.70       18.78     14.11 o 
   4  12  12      113.75       86.37     30.84 o 
   5  12  12      236.46      213.92     47.89 o 
   6  12  12      222.60      173.38     65.06 o 
   7  12  12        1.09        5.79     12.10 o 
   8  12  12      267.70      258.63     48.21 o 
   2  13  12       23.89       39.97     10.41 o 
   3  13  12        1.26        9.45      8.12 o 
   4  13  12       61.32       61.32     16.33 o 
   5  13  12        3.81       11.90      6.35 o 
   6  13  12        3.45        9.45      7.76 o 
  -1  -2  13       21.84       17.63      5.62 o 
   0  -2  13       80.98       49.73     12.61 o 
   1  -2  13       15.72       24.08      9.23 o 
  -3  -1  13        1.87       11.25      5.96 o 
  -2  -1  13       65.18       70.81     17.92 o 
  -1  -1  13       56.94       55.03      9.29 o 
   0  -1  13        4.40       10.20      4.64 o 
   1  -1  13        0.86        7.61      5.78 o 
   2  -1  13       12.99       15.89      5.03 o 
   3  -1  13      331.99      372.50     42.86 o 
   4  -1  13      144.74       87.94     32.46 o 
  -4   0  13       79.20       65.95     18.79 o 
  -3   0  13       23.30       23.61      6.16 o 
  -2   0  13       12.07       15.43      6.56 o 
  -1   0  13        0.97       21.30      6.60 o 
   0   0  13       50.44       66.01     16.93 o 
   1   0  13       39.73       44.85      9.32 o 
   2   0  13       28.14       25.97      8.62 o 
   3   0  13      146.80      104.64     23.14 o 
   4   0  13        3.43       16.90      4.69 o 
   5   0  13        4.90        5.67     15.92 o 
  -5   1  13       79.77       52.62     18.55 o 
  -4   1  13      187.35      189.39     41.33 o 
  -3   1  13        0.28       10.19      5.06 o 
  -2   1  13        1.11       10.10      5.57 o 
  -1   1  13      114.56      101.74     20.91 o 
   0   1  13      396.63      411.35     26.42 o 
   1   1  13       59.18       51.08     12.35 o 
   2   1  13       28.63       19.96     12.09 o 
   3   1  13      144.21      139.77     18.62 o 
   4   1  13      227.89      234.56     31.74 o 
   5   1  13       50.36       49.00     14.74 o 
   6   1  13       17.35       23.72     13.19 o 
  -5   2  13       34.56       16.66     10.36 o 
  -4   2  13       11.73        9.56      9.01 o 
  -3   2  13       72.96       68.40     13.10 o 
  -2   2  13        1.12       10.34      5.57 o 
  -1   2  13        8.17       22.61      7.44 o 
   0   2  13      108.21      118.03     22.01 o 
   1   2  13       13.90       17.02      6.97 o 
   2   2  13      242.01      245.72     20.34 o 
   3   2  13      406.50      474.07     27.75 o 
   4   2  13      116.45      107.22     21.78 o 
   5   2  13        5.82       10.42      6.55 o 
   6   2  13      157.32      112.63     32.98 o 
   7   2  13      125.47       78.09     28.62 o 
  -5   3  13        1.50        8.83     14.11 o 
  -4   3  13        0.51       15.18      4.54 o 
  -3   3  13        7.21        8.49      7.46 o 
  -2   3  13       62.99       69.31     16.99 o 
  -1   3  13        0.35        7.27      3.54 o 
   0   3  13        2.54        4.56      5.13 o 
   1   3  13        1.67       13.68      6.34 o 
   2   3  13       39.47       47.02      8.35 o 
   3   3  13       18.25       22.48      6.65 o 
   4   3  13        0.57       13.68      7.20 o 
   5   3  13       13.35       14.34      7.22 o 
   6   3  13      137.89      131.35     33.67 o 
   7   3  13       16.88       13.81      8.07 o 
   8   3  13        4.08        8.85     15.40 o 
  -5   4  13      167.84      156.27     50.65 o 
  -4   4  13      221.59      246.63     37.99 o 
  -3   4  13        2.03       11.66      3.76 o 
  -2   4  13      392.79      441.33     27.23 o 
  -1   4  13      329.15      394.01     25.42 o 
   0   4  13       53.16       62.15     10.22 o 
   1   4  13        2.46       -1.14      3.78 o 
   2   4  13        2.66       10.18      3.04 o 
   3   4  13      268.83      246.38     23.21 o 
   4   4  13      173.95      137.31     25.05 o 
   5   4  13        7.20       12.83      5.40 o 
   6   4  13        2.08       19.85      7.01 o 
   7   4  13        1.90        7.99      6.31 o 
   8   4  13       13.87       14.69     10.25 o 
  -5   5  13       49.28       58.88     23.62 o 
  -4   5  13      138.09      127.61     31.07 o 
  -3   5  13        6.00       12.44      9.01 o 
  -2   5  13      292.84      283.24     46.06 o 
  -1   5  13      537.34      578.16     38.01 o 
   0   5  13      154.34      154.47     20.82 o 
   1   5  13       14.46       24.91      5.98 o 
   2   5  13      222.13      221.68     15.55 o 
   3   5  13      812.81      967.60     43.73 o 
   4   5  13      400.47      431.37     22.87 o 
   5   5  13        5.09        8.68      3.12 o 
   6   5  13      408.82      397.67     22.93 o 
   7   5  13      458.82      423.45     43.99 o 
   8   5  13       51.05       43.78     13.90 o 
   9   5  13       78.60       62.87     15.86 o 
  -5   6  13        0.06        0.44      7.50 o 
  -4   6  13        9.05       13.69      6.07 o 
  -3   6  13        4.49       11.28     12.77 o 
  -2   6  13        0.47        9.25      6.64 o 
  -1   6  13        4.75       15.98      6.29 o 
   0   6  13       20.66       18.98      9.53 o 
   1   6  13        7.17       10.98      5.49 o 
   2   6  13        9.07       15.54      5.31 o 
   3   6  13       44.39       54.64     16.08 o 
   4   6  13        6.39        5.67      4.63 o 
   5   6  13      114.00       98.22     20.15 o 
   6   6  13      294.71      369.21     53.94 o 
   7   6  13       70.11      101.66     25.41 o 
   8   6  13        4.16        5.52      8.09 o 
   9   6  13       85.32       59.60     15.89 o 
  -4   7  13       24.97       32.70     11.04 o 
  -3   7  13        1.16        6.27      6.07 o 
  -2   7  13      165.18      169.91     21.50 o 
  -1   7  13      272.74      343.40     71.77 o 
   0   7  13      173.70      183.26     19.85 o 
   1   7  13       38.07       28.74     11.12 o 
   2   7  13      346.41      338.61     76.04 o 
   3   7  13      320.30      365.76     35.12 o 
   4   7  13        4.67        4.59      5.00 o 
   5   7  13       12.05       12.93      7.69 o 
   6   7  13        0.23        5.98      5.83 o 
   7   7  13        0.60        2.32      5.10 o 
   8   7  13        1.43        3.54      7.04 o 
   9   7  13        6.84       14.24      7.86 o 
  -4   8  13       12.20       19.25      7.11 o 
  -3   8  13        1.41       14.78      6.27 o 
  -2   8  13      114.25       86.58     22.02 o 
  -1   8  13      153.82      109.66     21.99 o 
   0   8  13       73.23       54.57     15.82 o 
   1   8  13       81.69       77.47     20.12 o 
   2   8  13      257.12      248.09     66.67 o 
   3   8  13      267.03      258.11     35.34 o 
   4   8  13       33.25       36.95      8.27 o 
   5   8  13        0.44        8.83     10.33 o 
   6   8  13      299.12      328.35     41.17 o 
   7   8  13      142.70      120.99     29.82 o 
   8   8  13        0.48       26.30     10.66 o 
   9   8  13       45.76       48.13     19.34 o 
  -3   9  13       12.65        7.04      6.02 o 
  -2   9  13       46.26       35.04     21.43 o 
  -1   9  13        6.94       11.43     13.03 o 
   0   9  13        6.12        9.43      3.33 o 
   1   9  13       34.77       67.31     20.83 o 
   2   9  13      234.43      200.24     53.32 o 
   3   9  13       74.26      101.61     28.91 o 
   4   9  13       17.57       17.37     10.58 o 
   5   9  13       17.01       36.35     20.67 o 
   6   9  13      340.01      319.23     36.15 o 
   7   9  13      210.04      129.47     41.88 o 
   8   9  13        2.03        3.75      5.23 o 
   9   9  13       81.28       61.64     31.93 o 
  -2  10  13       31.55       22.89     10.09 o 
  -1  10  13      255.44      283.62     28.72 o 
   0  10  13        1.01       11.66     11.86 o 
   1  10  13       61.30       57.74     28.59 o 
   2  10  13       68.18       76.04     22.60 o 
   3  10  13       90.37      107.28     23.20 o 
   4  10  13       58.88       54.52     19.02 o 
   5  10  13        2.84        3.14     12.10 o 
   6  10  13       23.82       20.59     11.78 o 
   7  10  13       55.84       15.18      6.38 o 
   8  10  13       60.22       61.63     20.92 o 
   9  10  13        1.15        3.94      5.56 o 
  -1  11  13      218.72      152.47     46.64 o 
   0  11  13        5.40       28.79     12.71 o 
   1  11  13      109.06      110.50     31.32 o 
   2  11  13      208.93      264.54     48.81 o 
   3  11  13      219.26      240.01     64.74 o 
   4  11  13       38.85       71.33     16.45 o 
   5  11  13      120.61      158.55     29.27 o 
   6  11  13      277.63      271.29     62.61 o 
   7  11  13      185.05      163.61     63.69 o 
   8  11  13       85.69       88.78     39.77 o 
   1  12  13       20.57        4.74      8.52 o 
   2  12  13       39.68       57.30     15.16 o 
   3  12  13        2.00        7.92      6.51 o 
   4  12  13        1.46        8.20      7.96 o 
   5  12  13      108.15       80.86     31.28 o 
   6  12  13      153.85      121.84     39.85 o 
   7  12  13       88.86       78.61     34.78 o 
  -1   0  14      103.95       77.61     19.78 o 
   0   0  14        4.48        8.32      4.99 o 
   1   0  14        0.37        9.30      3.91 o 
   2   0  14       54.06       43.03      9.34 o 
  -3   1  14       53.52       41.72     13.22 o 
  -2   1  14        0.39       11.28     13.66 o 
  -1   1  14       22.50       19.02      7.90 o 
   0   1  14       38.96       37.05     10.32 o 
   1   1  14       32.28       19.09      6.60 o 
   2   1  14       41.41       32.78     15.22 o 
   3   1  14       10.88        9.28      5.78 o 
   4   1  14       34.74       23.93      9.07 o 
  -3   2  14       22.39       14.07      5.10 o 
  -2   2  14       66.88       34.18     20.95 o 
  -1   2  14      229.39      250.06     33.02 o 
   0   2  14      161.02      182.71     37.65 o 
   1   2  14        1.47        5.40      5.15 o 
   2   2  14       49.50       37.44      8.79 o 
   3   2  14      240.31      227.76     26.29 o 
   4   2  14      174.71      142.98     26.02 o 
   5   2  14        1.54        5.10      4.18 o 
   6   2  14        0.93       11.94      9.09 o 
  -4   3  14        3.47       11.03     35.57 o 
  -3   3  14        5.83        9.98      6.53 o 
  -2   3  14       23.34       21.83      9.48 o 
  -1   3  14        1.97       12.78      7.18 o 
   0   3  14        0.29        8.47      3.85 o 
   1   3  14        5.21       12.33      5.65 o 
   2   3  14        4.52        6.38      3.49 o 
   3   3  14       83.90       76.48     24.49 o 
   4   3  14       55.79       54.81     14.27 o 
   5   3  14        0.54        5.82      4.40 o 
   6   3  14        7.71       10.06      6.06 o 
  -4   4  14       83.82       77.74     20.59 o 
  -3   4  14      128.49      113.37     33.19 o 
  -2   4  14       33.22       31.85     11.45 o 
  -1   4  14      134.61      130.12     32.55 o 
   0   4  14      138.27      160.48     28.89 o 
   1   4  14      258.06      210.82     21.79 o 
   2   4  14       18.54       21.82     12.58 o 
   3   4  14       58.59       52.26     18.83 o 
   4   4  14       70.65       44.18     14.43 o 
   5   4  14        4.10       10.17      5.16 o 
   6   4  14       49.31       43.14     10.05 o 
   7   4  14        3.99        6.24      6.27 o 
  -4   5  14       78.37       93.50     15.22 o 
  -3   5  14       22.22       28.54      8.42 o 
  -2   5  14       13.97       11.95      8.79 o 
  -1   5  14      415.37      426.31     48.33 o 
   0   5  14       88.16       74.33     17.97 o 
   1   5  14      158.07      129.18     28.34 o 
   2   5  14        2.70       12.90      5.11 o 
   3   5  14      257.75      229.75     31.34 o 
   4   5  14      455.55      469.48     29.84 o 
   5   5  14       47.21       64.21     19.74 o 
   6   5  14       52.56       44.56     18.40 o 
   7   5  14      113.81       87.67     23.43 o 
   8   5  14       92.05       93.66     28.31 o 
  -3   6  14       18.00       13.23      8.44 o 
  -2   6  14        0.91       19.36      6.64 o 
  -1   6  14       39.74       31.38     10.92 o 
   0   6  14        0.05        6.69      7.64 o 
   1   6  14       61.09       53.44     15.97 o 
   2   6  14      178.92      167.07     52.43 o 
   3   6  14      139.27      129.52     26.23 o 
   4   6  14       21.68       13.98      8.78 o 
   5   6  14       22.90        6.02      9.55 o 
   6   6  14      116.26       97.50     21.13 o 
   7   6  14      130.83      111.07     28.90 o 
   8   6  14       39.64       40.27     13.31 o 
  -3   7  14       56.37       43.82     19.67 o 
  -2   7  14       11.10       17.28      5.90 o 
  -1   7  14      117.51       95.40     29.63 o 
   0   7  14      252.81      225.56     42.19 o 
   1   7  14        5.50       -6.88     11.50 o 
   2   7  14      109.98      132.89     30.92 o 
   3   7  14        2.97       10.33      5.87 o 
   4   7  14       85.72      106.95     21.74 o 
   5   7  14      202.11      182.42     34.54 o 
   6   7  14       29.20       31.28     10.01 o 
   7   7  14        0.05        3.09      9.37 o 
   8   7  14       13.63       17.78      6.78 o 
  -2   8  14       64.18       53.35     20.83 o 
  -1   8  14      208.57      175.54     38.75 o 
   0   8  14       89.66       48.61     25.01 o 
   1   8  14        9.26        9.41     17.57 o 
   2   8  14        0.57       18.13      9.69 o 
   3   8  14      199.61      185.61     52.76 o 
   4   8  14      116.51       80.94     22.36 o 
   6   8  14       45.52       45.53     22.30 o 
   7   8  14       67.07       65.25     19.37 o 
   8   8  14       16.76       15.37      8.05 o 
  -2   9  14       28.96       29.07     10.52 o 
  -1   9  14       67.45       32.45     30.68 o 
   0   9  14       31.03        7.92      6.96 o 
   1   9  14       11.06       25.09     16.37 o 
   2   9  14       33.39       68.92     32.81 o 
   3   9  14      137.95      125.78     40.93 o 
   4   9  14       60.52       67.23     18.94 o 
   5   9  14        5.55       23.96     14.76 o 
   6   9  14      173.76      198.23     38.72 o 
   7   9  14      107.89       77.89     17.24 o 
   8   9  14       41.63       55.26     10.05 o 
  -1  10  14        7.05       16.85      8.73 o 
   0  10  14       47.56       34.98     17.61 o 
   1  10  14       44.62       90.51     34.86 o 
   2  10  14        3.28        0.24      6.27 o 
   3  10  14        4.22       19.34      9.77 o 
   4  10  14       85.45       67.87     20.87 o 
   5  10  14       99.03      119.86     25.33 o 
   6  10  14       52.23       33.78     21.39 o 
   7  10  14       17.68       18.17     14.03 o 
   1  11  14        9.43       15.76     13.87 o 
   2  11  14       89.26       88.90     34.42 o 
   3  11  14      205.76      271.17     61.04 o 
   4  11  14      121.55      106.84     40.65 o 
   5  11  14       50.07       66.99     35.22 o 
   6  11  14       10.28       22.76     13.71 o 
   0   2  15       81.46       65.93     15.35 o 
   1   2  15       88.01       62.07     15.57 o 
   2   2  15      166.13      138.67     32.45 o 
  -1   3  15        5.22       10.57      5.50 o 
   0   3  15       14.17       16.12      6.77 o 
   1   3  15        5.25        7.77      5.43 o 
   2   3  15        5.32       12.23      5.29 o 
   3   3  15        0.67        8.87      5.54 o 
   4   3  15       20.51       10.81      9.91 o 
  -2   4  15       27.46       35.31     12.24 o 
  -1   4  15       34.66       22.69      8.33 o 
   0   4  15        0.79        7.73      6.90 o 
   1   4  15       41.77       25.42     10.58 o 
   2   4  15       43.72       31.23     11.27 o 
   3   4  15       19.54       14.00      9.20 o 
   4   4  15        0.39        4.67      5.94 o 
   5   4  15       32.44       19.65      8.92 o 
  -2   5  15        4.10       12.45      7.89 o 
  -1   5  15       52.00       40.40     13.23 o 
   0   5  15       89.59       95.61     21.59 o 
   1   5  15      275.25      317.01     64.05 o 
   2   5  15       60.29       53.20     16.57 o 
   3   5  15       44.59       39.30     10.44 o 
   4   5  15      141.90      119.39     30.42 o 
   5   5  15      167.27      107.95     34.31 o 
   6   5  15        1.39        8.53      6.38 o 
  -2   6  15        0.26        7.29      4.87 o 
  -1   6  15        2.46       21.17      6.83 o 
   0   6  15        1.16       15.04     16.97 o 
   1   6  15       57.91       58.79     23.88 o 
   2   6  15        0.24       20.95     10.45 o 
   3   6  15       11.06        8.77      8.08 o 
   4   6  15       76.11       72.25     17.66 o 
   5   6  15       66.86       46.79     11.05 o 
   6   6  15        4.04       11.03      5.07 o 
  -1   7  15        1.15       17.85     16.16 o 
   0   7  15       58.43       23.32     21.11 o 
   1   7  15        1.86        9.49      9.69 o 
   2   7  15      116.49      119.86     61.36 o 
   3   7  15       71.43      101.81     28.03 o 
   4   7  15        1.91       11.94     10.74 o 
   5   7  15       12.87       14.07     10.13 o 
   6   7  15       16.14       22.78      8.08 o 
  -1   8  15      225.45      163.69     51.99 o 
   0   8  15      339.52      345.52     53.16 o 
   1   8  15       60.85       39.41     15.16 o 
   2   8  15        0.69       28.43     18.13 o 
   3   8  15       48.73       83.60     22.24 o 
   4   8  15       63.37       95.30     27.02 o 
   5   8  15       50.14       44.99     11.38 o 
   6   8  15        4.68       41.42     30.72 o 
   0   9  15       48.45       27.87     10.25 o 
   1   9  15       20.08       24.49      9.61 o 
   2   9  15        1.73       22.92     15.68 o 
   3   9  15       24.98       22.92     20.99 o 
   4   9  15       82.03      132.33     33.25 o 
   5   9  15       10.74        5.39     10.21 o 
   6   9  15       18.05       20.79      9.37 o 
   2  10  15       27.73       27.02     20.39 o 
   3  10  15        3.57       15.28     13.31 o 
   4  10  15        4.06        8.40      9.17 o 
   5  10  15       10.16        9.93     13.63 o 
                                                 
